# Supplementary material for: Live slow-frozen human tumor tissues viable for 2D, 3D, ex vivo cultures and single-cell RNAseq
Source: Commun Biol. 2022 Oct 28;5:1144. doi: 10.1038/s42003-022-04025-0 (PMC9616892; doi:10.1038/s42003-022-04025-0)
Supplement: Supplementary file 4 — Supplementary Data 1 [file 42003_2022_4025_MOESM4_ESM.xlsx]

## Sheet: Reactome pathways freshvsfrozen
	Supplementary File 1
	This table contains the Reactome pathways collected using the msigdbr package (v7.4.1) and their normalized enrichment scores (fresh vs slow-frozen cells) for each disease and cell type calculated by fgsea (v1.20.0). The pathways are ordered based on the median rank of most enriched pathways in across the cell types.
	pathway	median rank	bcc_bcc	bcc_caf	bcc_cd4	bcc_cd8	bcc_epithelial	bcc_fibroblasts	bcc_melanocytes	bcc_mono	bcc_vasc	bcc_treg	crc_bcell	crc_crc	crc_caf	crc_cd4	crc_cd8	crc_fibroblasts	crc_mono	crc_vasc	crc_treg	mel_cd8	mel_mel	mel_mono
1	REACTOME_BINDING_AND_UPTAKE_OF_LIGANDS_BY_SCAVENGER_RECEPTORS	17.5	1.3788	1.86561	2.30497	2.08401	2.38446	1.77172	2.48144	1.62312	1.60935	2.19763	2.46705	2.45923	2.30323	2.67861	2.41963	-1.75243	2.61303	1.91401	2.16272	-0.959584	0.755621	2.3533
2	REACTOME_HSF1_ACTIVATION	32	2.35195	2.34796	1.80018	1.81272	1.30854	2.64666	1.76337	2.38448	2.14499	-0.93743	-1.24708	0.997235	2.20403	1.50526	1.83455	2.06025	1.44221	2.37078	1.7984	-0.627333	-1.19976	2.51422
3	REACTOME_HSF1_DEPENDENT_TRANSACTIVATION	33.5	2.25075	2.43678	1.80085	1.71171	1.12109	2.85448	2.09602	2.09983	2.15925	-0.955545	-1.20337	0.927869	2.24121	1.30759	2.08822	1.94138	1.10637	2.29508	1.93947	0.80613	-1.19976	2.70692
4	REACTOME_ATTENUATION_PHASE	35.25	2.25075	2.34316	1.80085	1.71171	1.2368	2.75445	1.9647	2.13677	2.15925	-0.955545	-1.20337	0.927869	2.11355	1.30759	2.08822	1.79312	1.10637	2.29508	2.03197	0.891866	-1.19976	2.76463
5	REACTOME_CELLULAR_RESPONSE_TO_HEAT_STRESS	40.5	2.27363	2.35356	1.45374	1.45251	1.27847	2.76454	1.99436	2.18366	2.04483	-0.981466	-1.10198	0.856325	2.25712	1.0402	1.74245	2.02978	1.0259	2.18671	1.90426	0.496635	0.792339	1.94659
6	REACTOME_CELLULAR_RESPONSES_TO_EXTERNAL_STIMULI	41	1.56932	2.23952	1.20513	1.25121	1.17846	2.2403	-4.25684	1.71817	1.90181	1.04557	1.04075	1.77974	3.0686	2.3803	2.09651	3.56313	2.87935	4.14334	1.93206	-1.01612	1.24613	1.44419
7	REACTOME_CLASS_A_1_RHODOPSIN_LIKE_RECEPTORS	66.5	1.20937	1.82983	0.851936	-1.60455	2.40278	1.6118	1.51562	1.79195	1.75476	1.35805	1.67406	0.944187	2.39716	1.55898	1.80296	1.62616	3.31862	2.18523	1.41234	0.805069	0.497496	-1.31936
8	REACTOME_VESICLE_MEDIATED_TRANSPORT	68.5	2.12316	1.63135	1.71707	1.65348	2.28203	1.37263	1.82256	1.71627	1.50266	1.67223	1.87244	2.28882	1.19586	1.90563	1.63434	-1.19246	2.0706	1.11315	1.2516	0.873708	1.16634	1.23567
9	REACTOME_HEMOSTASIS	69.5	1.47219	1.29921	1.70895	1.84989	2.07022	0.815869	2.07006	1.79425	1.50957	1.76256	2.02225	2.08735	2.05962	2.27073	1.8739	-0.99625	1.73248	1.66786	1.22556	-1.35083	-1.29347	1.40952
10	REACTOME_INTERLEUKIN_10_SIGNALING	70.5	1.1353	2.22156	-1.65771	-2.06864	2.29058	1.94316	NA	2.31596	2.31066	-1.14835	-0.996765	1.38187	2.04073	1.52123	-0.807993	2.28674	3.30215	2.72816	-0.863728	1.20485	NA	-1.28556
11	REACTOME_CHAPERONE_MEDIATED_AUTOPHAGY	72.25	1.4497	1.71994	2.00396	1.95486	1.5278	2.07713	0.85555	1.83271	1.62776	1.94551	0.554448	0.590366	1.97053	0.893889	1.51462	1.90842	1.37	2.46581	-0.642939	-1.68651	1.25184	1.81469
12	REACTOME_CELL_SURFACE_INTERACTIONS_AT_THE_VASCULAR_WALL	78.5	0.790085	1.36861	1.61938	1.61481	2.00356	1.28988	1.75677	1.40976	1.7647	1.91785	2.36747	2.14346	1.10971	2.55944	1.8601	-1.43394	2.26876	1.35872	1.92221	-1.43208	-2.23853	0.927161
13	REACTOME_THE_ROLE_OF_GTSE1_IN_G2_M_PROGRESSION_AFTER_G2_CHECKPOINT	80.25	1.94662	1.8244	1.80961	1.53832	1.72477	1.71852	1.20029	1.45347	1.6405	1.68406	-0.900474	0.761994	2.0681	0.690493	1.58176	2.13106	1.51141	2.19156	-1.13932	-1.43106	1.28471	1.77151
14	REACTOME_CHEMOKINE_RECEPTORS_BIND_CHEMOKINES	86.75	1.14719	1.93094	1.06301	-1.76003	2.23459	1.52319	NA	1.79813	1.83606	1.46843	1.15797	1.14248	2.34291	1.59517	2.17649	2.21723	3.29877	2.15113	1.09525	1.13581	NA	-1.37505
15	REACTOME_CYTOKINE_SIGNALING_IN_IMMUNE_SYSTEM	93.5	1.62321	2.27371	1.85003	-1.55851	1.9622	2.15722	1.16807	2.06735	1.97882	1.28855	-1.20267	-0.872436	1.55588	1.27084	1.81142	2.09712	2.38037	2.58416	0.82459	1.03853	1.30462	1.28058
16	REACTOME_PEPTIDE_LIGAND_BINDING_RECEPTORS	94	1.31165	1.89642	0.987392	-1.69722	2.45723	1.6261	1.44687	1.93378	1.76232	1.46843	1.15797	1.01057	2.44336	1.55898	2.17649	1.7767	3.38828	2.2128	1.09525	0.831333	0.497496	-1.51514
17	REACTOME_GPCR_LIGAND_BINDING	95.5	1.01501	1.62449	1.04365	-1.40826	2.31112	1.55746	1.22883	1.75257	1.56918	1.42073	1.67406	-1.10848	2.26512	1.38112	2.0895	1.5287	3.37018	2.35727	1.29115	0.659324	0.907382	-1.17381
18	REACTOME_INFECTIOUS_DISEASE	96.5	1.51085	1.21654	1.22659	1.61522	1.62918	1.41936	-4.26395	1.46302	1.10207	1.82702	1.61864	1.68279	2.45839	2.58622	2.03447	2.89296	1.95173	3.7029	1.28788	-0.944646	-1.08933	1.30953
19	REACTOME_INTERLEUKIN_4_AND_INTERLEUKIN_13_SIGNALING	97	-1.74561	2.29591	1.53543	-1.40643	1.93232	2.24926	1.61498	1.94938	2.26017	-1.71852	-1.45972	1.27845	1.51416	1.0434	1.34659	2.11751	2.54854	3.10673	-1.01117	1.52802	1.53248	1.44558
20	REACTOME_RESPONSE_TO_ELEVATED_PLATELET_CYTOSOLIC_CA2	97	-0.693103	1.10301	1.79923	1.77837	1.59437	0.729682	1.75939	2.15556	1.16042	1.5462	0.722958	1.53278	2.39999	1.28581	0.718938	1.80861	1.71476	2.28564	1.12838	-1.32583	-1.07658	1.81814
21	REACTOME_AUTOPHAGY	99	1.95769	1.55248	2.16937	1.92475	1.27152	1.80573	1.44289	1.67286	1.61606	2.11687	-0.777916	0.562122	1.92167	-0.59105	0.787716	1.90793	0.915801	2.08195	-1.18807	-1.52439	0.991181	1.5913
22	REACTOME_CREATION_OF_C4_AND_C2_ACTIVATORS	99	-1.0466	NA	NA	NA	1.0949	-0.825599	NA	NA	NA	NA	1.71219	1.88129	1.0504	1.75806	1.68941	0.82319	1.71496	1.07476	1.64451	NA	NA	1.94746
23	REACTOME_NERVOUS_SYSTEM_DEVELOPMENT	100.5	1.18938	1.29411	1.66292	1.5432	2.01274	0.983686	-4.4089	0.95246	1.10928	2.3965	1.74572	1.55431	2.27132	2.59215	1.47133	2.22258	2.14564	3.78192	-0.849347	-1.30457	-1.24592	-0.685306
24	REACTOME_DETOXIFICATION_OF_REACTIVE_OXYGEN_SPECIES	103	1.63055	1.62325	1.55565	1.56696	1.50402	1.50922	-0.868798	1.81124	1.6355	0.837733	1.11821	1.01543	1.78427	1.35061	1.28307	1.5553	2.01308	2.00608	1.11179	-1.07742	NA	1.8572
25	REACTOME_SIGNALING_BY_INTERLEUKINS	112.5	1.59431	2.31494	1.77888	-1.63693	1.96752	2.14218	0.877112	2.22721	2.09768	1.20422	-0.938862	0.972664	1.69194	1.14423	1.0809	2.56597	2.49195	2.74266	-0.585854	1.09354	1.3437	1.18066
26	REACTOME_INNATE_IMMUNE_SYSTEM	114	1.84129	2.10399	0.899143	1.46022	1.89071	1.79881	1.19678	1.48444	1.33879	0.81577	0.927983	1.60906	1.7053	0.854838	1.53754	1.73331	1.4612	1.99265	1.20324	-1.15098	1.14523	2.42554
27	REACTOME_REGULATION_OF_HSF1_MEDIATED_HEAT_SHOCK_RESPONSE	115.5	2.06778	2.07824	1.00934	0.961073	1.006	2.60061	1.56848	1.92241	1.90138	-1.43133	-1.38515	0.985901	2.28918	1.15331	1.50926	1.84484	0.829839	1.86445	2.21365	0.626505	0.792339	2.00166
28	REACTOME_SENESCENCE_ASSOCIATED_SECRETORY_PHENOTYPE_SASP	119	-1.35466	1.78776	-1.80816	-1.38299	-1.32853	1.92619	-1.69857	-1.17428	1.57077	-1.77819	-1.12941	1.30692	1.42941	1.79855	1.36783	2.12833	1.79867	2.12562	1.29707	1.58614	1.94507	-1.39408
29	REACTOME_IMMUNOREGULATORY_INTERACTIONS_BETWEEN_A_LYMPHOID_AND_A_NON_LYMPHOID_CELL	126.5	-0.741052	1.31928	1.13934	-1.23118	2.10266	0.718587	2.25115	0.540444	1.34441	1.76115	1.85918	1.65975	1.82901	2.02596	1.89035	-1.99471	1.57792	1.55207	1.95982	1.43313	-1.07044	2.20107
30	REACTOME_AUF1_HNRNP_D0_BINDS_AND_DESTABILIZES_MRNA	128.5	1.16898	1.4988	1.43418	0.831377	1.45267	1.94967	-0.59777	1.40581	1.41787	1.38407	0.489745	1.1406	1.923	1.2676	1.68817	1.98892	1.9055	1.94917	1.26709	-1.45045	0.681727	1.84779
31	REACTOME_NEUTROPHIL_DEGRANULATION	131	2.2427	2.30471	1.43253	1.873	2.46246	1.98959	1.21925	1.61122	1.4893	1.19771	0.84864	1.33728	1.8009	-0.616743	1.38436	1.60238	1.48969	1.81597	0.90042	-1.37272	-0.790195	2.63516
32	REACTOME_ATF4_ACTIVATES_GENES_IN_RESPONSE_TO_ENDOPLASMIC_RETICULUM_STRESS	134	-1.31171	1.85045	-1.57093	-1.87587	1.3384	1.86327	-0.880553	1.40478	1.71433	-1.00963	1.1381	1.3074	1.91062	1.31121	1.55337	1.80052	1.6033	1.95492	1.1053	1.14348	NA	-1.36079
33	REACTOME_CROSSLINKING_OF_COLLAGEN_FIBRILS	134	0.601229	1.3333	1.67204	1.61704	1.71442	-0.687673	1.69139	1.56064	1.4268	1.73945	NA	NA	0.988498	NA	NA	-2.64086	1.54487	-1.75551	NA	NA	NA	NA
34	REACTOME_INFLUENZA_INFECTION	134.5	1.19951	0.92607	1.47107	1.3152	1.75291	1.32026	-5.94477	0.984863	0.816875	2.09564	1.84472	1.8351	2.97039	3.73214	1.87413	4.0362	2.90905	4.61077	1.17829	-1.04593	-1.63944	-1.09075
35	REACTOME_PERK_REGULATES_GENE_EXPRESSION	135	-1.19678	1.85045	-1.3118	-1.40753	1.39085	1.85938	-0.830818	1.31068	1.65689	-1.19096	1.1381	1.3074	2.07518	1.43915	1.41588	1.74338	1.66329	2.03741	1.3173	1.25214	NA	-1.19026
36	REACTOME_SCAVENGING_OF_HEME_FROM_PLASMA	139	NA	NA	NA	NA	NA	NA	NA	1.22675	NA	NA	2.57929	2.40101	1.50999	2.32106	2.23976	1.31574	1.84239	1.19303	2.00359	1.02956	NA	-0.6959
37	REACTOME_SIGNALING_BY_EGFR_IN_CANCER	139.5	1.89944	1.48124	1.48697	1.45078	1.08003	1.71697	0.864472	1.98019	1.37563	1.08665	1.03251	1.08458	1.81399	1.54087	0.888776	1.63493	2.01787	1.6032	0.909363	1.33965	1.16582	1.58537
38	REACTOME_ANCHORING_FIBRIL_FORMATION	143	-1.13917	1.28254	1.67204	1.61704	1.76207	0.945035	1.69139	1.49477	1.38829	1.73945	NA	NA	-1.00459	NA	NA	-2.30536	1.54487	-1.47165	NA	NA	NA	NA
39	REACTOME_HSP90_CHAPERONE_CYCLE_FOR_STEROID_HORMONE_RECEPTORS_SHR	143.5	2.05702	2.13894	1.78299	1.6951	1.42239	2.334	1.81074	1.79158	1.88538	1.17456	-1.33294	0.923127	1.90106	-0.801751	1.43927	1.80799	-0.677367	1.73129	1.08318	-0.897702	0.870764	1.45198
40	REACTOME_MITOTIC_G2_G2_M_PHASES	143.5	1.74951	1.73044	1.53285	1.67367	1.59883	1.67401	1.19053	1.1389	1.60687	1.8023	-1.06432	0.719387	1.53638	-0.534571	1.55991	1.56402	-0.500209	1.54981	-1.21183	-1.26001	1.57382	1.38238
41	REACTOME_INTERLEUKIN_12_SIGNALING	151	2.05054	1.41398	1.92208	1.17756	1.73683	1.3803	0.912702	1.41782	1.46559	1.37432	1.3274	1.28523	1.37498	1.0998	1.26184	1.59509	1.50538	2.05062	1.67908	-1.33062	-1.622	1.41239
42	REACTOME_SCAVENGING_BY_CLASS_F_RECEPTORS	162	1.63743	1.6236	1.60848	1.62737	1.01635	1.61627	1.48972	1.60022	1.64977	1.11033	-1.23498	-1.13802	1.37236	1.00002	1.33099	1.37653	1.22809	1.54582	1.32209	1.00008	NA	1.60659
43	REACTOME_NUCLEOTIDE_BINDING_DOMAIN_LEUCINE_RICH_REPEAT_CONTAINING_RECEPTOR_NLR_SIGNALING_PATHWAYS	162.5	1.43819	1.81805	1.40156	1.18348	1.52525	1.93935	-0.906035	1.75451	1.63452	1.07804	1.08396	0.708383	1.71525	0.619329	1.45641	1.55415	1.72556	1.92106	1.21405	1.11327	1.16582	1.42821
44	REACTOME_GENE_AND_PROTEIN_EXPRESSION_BY_JAK_STAT_SIGNALING_AFTER_INTERLEUKIN_12_STIMULATION	165.75	2.05054	1.34704	1.92208	0.991656	1.56849	1.3803	0.912702	1.60668	1.48447	1.28491	1.3274	1.28523	1.50835	1.0998	1.25441	1.59509	1.50538	1.98577	1.8508	-1.42996	-1.622	1.16307
45	REACTOME_DEVELOPMENTAL_BIOLOGY	166	1.71358	1.17064	1.58957	1.44026	1.83781	1.07081	-4.03209	0.806957	1.0466	1.75169	1.33295	1.04029	2.21184	1.59232	1.34464	2.00638	1.45209	3.5988	-1.07349	-0.910352	-1.28794	-0.913733
46	REACTOME_SARS_COV_INFECTIONS	167	1.58539	1.93446	1.40724	2.05857	1.49624	2.2775	1.6829	2.0321	1.46736	1.52685	-0.933529	-0.692282	1.05612	-0.787357	1.19872	-0.587593	1.11753	1.9728	1.21595	-0.790462	0.873862	-0.765654
47	REACTOME_SELECTIVE_AUTOPHAGY	171	1.82204	1.56915	2.29963	2.08169	1.38739	1.90044	1.09428	1.66221	1.64686	2.12368	-1.09953	0.580677	1.86774	0.67697	-0.786236	1.70123	0.801762	1.94565	-1.58173	-1.03852	1.09478	1.22255
48	REACTOME_SCAVENGING_BY_CLASS_A_RECEPTORS	176	-1.14649	1.37758	1.67624	1.73406	2.36187	1.07319	2.05595	0.945331	1.30921	2.25851	NA	1.04667	1.7744	0.866455	1.22515	-1.86745	2.18083	1.32936	1.22532	-1.52238	0.755621	1.86874
49	REACTOME_EUKARYOTIC_TRANSLATION_ELONGATION	176.5	0.806557	0.742778	1.38839	1.31105	1.68194	-1.21939	-6.27708	-1.12128	-0.646213	1.78552	2.43423	1.92499	3.15365	3.87745	1.54688	4.05813	3.17173	4.70925	-0.705502	-1.76898	-1.46377	-0.972781
50	REACTOME_G_ALPHA_I_SIGNALLING_EVENTS	177	1.47206	1.54085	0.822187	-1.57537	2.25199	1.17832	1.36271	1.96725	1.30463	1.37663	0.858157	0.963295	2.12738	1.13173	1.8232	1.60352	3.22218	1.95052	-1.4505	1.11073	0.959857	-1.30157
51	REACTOME_EGFR_INTERACTS_WITH_PHOSPHOLIPASE_C_GAMMA	182	1.94799	NA	NA	NA	1.16128	NA	-0.957273	1.65818	1.18319	NA	1.14829	1.27092	1.08974	1.19572	NA	NA	1.88693	-0.939901	NA	NA	NA	NA
52	REACTOME_RRNA_PROCESSING	183.5	1.40752	0.64774	1.50948	1.19763	1.82026	-0.544535	-6.13613	-1.18218	0.923205	1.9217	2.32865	1.9616	3.10534	3.56606	1.38377	3.94686	2.67649	4.57808	-0.602237	-1.41818	-1.55147	-0.837045
53	REACTOME_FCERI_MEDIATED_NF_KB_ACTIVATION	187	1.30678	1.49778	1.1437	0.689208	1.31508	1.4729	-0.989468	1.25392	1.29294	1.43852	1.06406	1.68891	1.8948	1.68307	1.65417	2.06222	1.93704	1.81291	1.03956	-0.875082	1.15476	1.58506
54	REACTOME_REGULATED_NECROSIS	187.75	1.27816	1.32482	1.26177	1.48134	1.11491	1.94639	-0.918707	1.49849	1.60606	0.987559	1.5908	-0.534826	1.52366	0.847866	2.31647	1.68278	1.62797	2.06035	0.90231	-1.16222	1.16582	1.35477
55	REACTOME_RIPK1_MEDIATED_REGULATED_NECROSIS	189.75	1.51692	1.32157	1.44984	1.42287	1.60042	1.88544	0.87645	1.80148	1.63987	1.25355	1.31741	-0.878495	1.424	-0.868015	1.88724	1.28757	1.26613	1.97721	-0.970036	-1.41252	1.16582	1.39766
56	REACTOME_POTENTIAL_THERAPEUTICS_FOR_SARS	191.5	1.52084	1.595	1.82163	2.3589	1.58559	1.99701	2.0153	2.03577	1.4962	1.68751	-1.03501	-0.90782	-0.56249	-1.08976	1.30606	-1.09594	0.968876	1.48428	1.06666	0.82205	0.792438	-1.00144
57	REACTOME_AGGREPHAGY	194.5	1.73178	1.44538	2.20073	2.14044	1.2608	1.50137	1.17147	1.35597	1.26932	2.09233	-1.08155	0.703652	2.02419	-0.568699	-0.743212	1.88385	0.428168	1.88801	-1.77109	-0.87832	1.33274	1.2753
58	REACTOME_METALLOTHIONEINS_BIND_METALS	196	-1.4183	1.3369	1.31856	1.32592	0.847989	1.77218	-1.11516	-0.475126	1.30421	1.28062	-1.32225	1.99272	2.30605	NA	NA	1.44494	2.49534	1.6638	1.69315	-1.2645	-1.22849	-1.38449
59	REACTOME_RESPONSE_TO_METAL_IONS	196	-1.4183	1.3369	1.31856	1.32592	0.847989	1.77218	-1.11516	-0.475126	1.30421	1.28062	-1.32225	1.99272	2.30605	NA	NA	1.69921	2.49534	1.6638	1.69315	-1.2645	-1.22849	-1.43873
60	REACTOME_PROTEIN_LOCALIZATION	199	1.2331	1.81759	1.03772	1.0804	0.543208	1.44729	-1.179	1.54369	1.38287	0.82542	2.11924	1.47161	1.75629	2.24535	1.27731	1.96729	1.90296	1.95214	1.04189	-1.12793	-0.840441	1.07545
61	REACTOME_IRAK1_RECRUITS_IKK_COMPLEX	199.5	1.7094	1.0228	1.03938	-1.20503	0.942366	1.46756	-1.40603	1.31043	1.06962	0.705475	0.906011	0.816681	1.51476	1.14476	1.32706	1.52644	1.43072	1.69721	NA	0.8088	1.16582	1.66985
62	REACTOME_UPTAKE_AND_FUNCTION_OF_DIPHTHERIA_TOXIN	205	2.07807	1.57092	1.615	1.62737	1.58364	1.65215	1.11226	1.91378	1.76538	1.51206	NA	-1.13802	1.26467	NA	0.99491	1.26748	1.38575	1.42454	1.01934	-1.14476	NA	1.11071
63	REACTOME_IRON_UPTAKE_AND_TRANSPORT	208.75	0.96368	1.74403	0.754169	1.24177	1.15786	1.1345	0.852428	1.49821	1.41578	0.937502	1.36943	1.35561	1.21588	1.35604	0.561009	1.75832	1.96583	2.0902	-1.01138	-0.902733	1.16582	1.76862
64	REACTOME_NF_KB_IS_ACTIVATED_AND_SIGNALS_SURVIVAL	210.25	1.69369	1.79531	1.48918	1.19161	1.04285	1.96726	-0.900123	1.39317	1.4905	1.53957	-0.860861	0.797349	1.4837	0.911123	-0.708676	1.81299	1.58461	1.86054	0.839148	1.28819	0.803948	1.38878
65	REACTOME_SIGNALING_BY_GPCR	212.5	1.14809	1.41713	0.779365	1.20134	1.87525	1.18821	1.2611	1.65761	1.34572	1.13003	1.12543	-1.21275	1.67827	0.988814	1.7829	1.23928	2.98149	1.54889	-1.435	1.74285	1.18227	-1.34764
66	REACTOME_ACTIVATION_OF_THE_MRNA_UPON_BINDING_OF_THE_CAP_BINDING_COMPLEX_AND_EIFS_AND_SUBSEQUENT_BINDING_TO_43S	214.5	1.43685	0.887756	1.59801	1.26865	1.66099	0.679958	-4.40784	0.686533	1.15156	2.04253	1.88469	1.49449	2.49768	2.1303	0.818669	2.93804	2.32057	3.67319	0.957003	-1.29698	-1.50654	0.942041
67	REACTOME_CONSTITUTIVE_SIGNALING_BY_LIGAND_RESPONSIVE_EGFR_CANCER_VARIANTS	215.25	1.08169	1.48124	1.48697	1.45078	0.846629	1.71697	0.889725	1.25751	1.25522	1.08665	0.912586	0.703652	1.76099	1.14476	0.888776	1.63493	0.899602	1.67694	0.909363	1.33965	1.16582	1.58537
68	REACTOME_CELLULAR_SENESCENCE	215.5	1.12657	1.87374	-1.84606	-1.13764	0.876107	2.10476	-1.43048	1.2049	1.60483	-1.60038	-1.09395	1.36039	-0.937657	1.37977	1.29115	1.34522	1.6308	1.77491	1.53976	1.82536	1.94507	-1.12219
69	REACTOME_REGULATION_OF_MRNA_STABILITY_BY_PROTEINS_THAT_BIND_AU_RICH_ELEMENTS	216.5	0.976917	1.64165	1.26973	-0.566871	1.06479	2.05748	-0.891688	1.19966	1.29143	1.44057	-0.572267	0.903666	1.52771	1.18672	1.5628	1.96621	1.80446	2.00689	0.923671	-1.20908	0.681727	1.53657
70	REACTOME_P75NTR_SIGNALS_VIA_NF_KB	218.25	1.53151	1.84018	1.48918	1.19161	1.08114	1.96726	-0.781258	1.39317	1.4905	1.53957	-0.860861	0.797349	1.4837	0.911123	-0.708676	1.81299	1.68673	1.86054	0.839148	1.16784	0.803948	1.38878
71	REACTOME_P75NTR_RECRUITS_SIGNALLING_COMPLEXES	219	1.41961	1.59785	1.29565	0.857574	0.923144	1.62027	-1.04512	1.31043	1.14053	1.2487	0.906011	0.788866	1.51476	1.14476	-0.622923	1.52644	1.43072	1.69721	NA	-0.697785	0.803948	1.45464
72	REACTOME_PURINERGIC_SIGNALING_IN_LEISHMANIASIS_INFECTION	219	1.04955	1.77529	1.68398	1.27026	1.41737	1.40489	-0.714643	1.90361	1.44093	1.2836	1.14598	0.650247	1.1577	1.02622	1.7376	0.805248	1.14733	1.58961	1.75084	0.586539	NA	1.67841
73	REACTOME_IKK_COMPLEX_RECRUITMENT_MEDIATED_BY_RIP1	219.75	1.85562	1.05091	0.974786	0.926773	1.10016	1.57866	-1.12326	1.51866	1.28136	0.670221	1.07555	0.651137	1.51476	-0.882557	1.32706	1.55399	1.39102	1.84028	-1.13127	0.899272	1.16582	1.46049
74	REACTOME_INTERLEUKIN_12_FAMILY_SIGNALING	227.25	1.91246	1.47911	1.97634	1.22545	1.54907	1.3115	0.912702	1.34526	1.33664	1.02632	1.28393	0.978199	1.04854	0.790779	1.26184	1.78102	1.33486	1.96496	1.51009	-1.05305	-1.622	1.30931
75	REACTOME_PROGRAMMED_CELL_DEATH	228	1.51572	1.19719	2.11655	1.66678	1.59286	1.38036	0.962147	1.29454	1.07598	1.52693	1.47412	-0.467859	0.853473	-0.733678	2.2114	1.47857	0.998866	1.34519	-1.52006	-1.46939	1.45788	1.39545
76	REACTOME_TFAP2A_ACTS_AS_A_TRANSCRIPTIONAL_REPRESSOR_DURING_RETINOIC_ACID_INDUCED_CELL_DIFFERENTIATION	228	1.28958	1.34104	1.33232	1.43746	1.13066	1.40706	1.24677	1.32936	1.38057	1.33029	0.76101	NA	1.19227	1.2127	1.30608	1.17073	1.22459	1.39288	1.32567	0.953424	1.12264	-0.944769
77	REACTOME_SIGNALING_BY_ROBO_RECEPTORS	230	1.08667	1.19309	1.10904	0.812357	1.86983	-0.901396	-5.97652	-0.724574	0.562649	1.95121	2.0359	2.0123	3.01453	3.20498	1.59852	3.69618	2.81921	4.329	1.21328	-1.27665	-1.28392	0.87365
78	REACTOME_DISSOLUTION_OF_FIBRIN_CLOT	231	1.94611	0.914723	1.68865	1.63383	1.94462	0.889382	0.532113	0.876466	1.45971	1.52646	NA	1.18735	1.32258	-0.67763	NA	1.35336	1.55889	1.21716	1.28606	-1.80263	NA	-1.58514
79	REACTOME_UPTAKE_AND_ACTIONS_OF_BACTERIAL_TOXINS	231	2.18667	1.68887	1.428	1.77342	1.68841	1.59415	1.25941	1.91461	1.68804	1.51206	0.719255	-1.13802	-0.966515	NA	-0.8349	1.32005	1.34901	1.47186	-0.857585	0.579933	0.787826	-0.519753
80	REACTOME_NRIF_SIGNALS_CELL_DEATH_FROM_THE_NUCLEUS	235	1.56684	1.48124	1.29565	1.26616	1.06684	1.62027	-1.17037	1.31043	1.14053	1.16784	0.906011	0.788866	1.51476	1.14476	-0.622923	1.36657	1.26822	1.96626	1.01228	-1.07269	0.803948	1.37096
81	REACTOME_THE_NLRP3_INFLAMMASOME	235	1.07435	1.78623	1.68398	1.27026	1.41737	1.40489	-0.714643	1.93154	1.4559	1.2836	1.14598	0.787039	1.29642	1.02622	1.30006	0.72034	0.84435	1.47167	1.75084	0.63731	NA	1.01456
82	REACTOME_EGFR_DOWNREGULATION	235.25	1.93559	1.2904	-0.741438	-0.886247	0.941972	1.50551	-0.941194	1.72754	1.29811	-0.785901	1.25314	1.1564	1.81399	1.14146	1.14245	1.00736	1.87288	1.57541	-0.816503	0.693219	1.16582	1.14298
83	REACTOME_SEMA3A_PAK_DEPENDENT_AXON_REPULSION	236	1.81346	1.67106	1.65175	1.47019	1.30812	1.6067	1.21188	1.65089	1.61207	1.59246	NA	-0.593669	0.818557	NA	-0.559575	-0.844028	1.24249	1.24628	1.01934	-1.283	NA	0.745453
84	REACTOME_E3_UBIQUITIN_LIGASES_UBIQUITINATE_TARGET_PROTEINS	239	1.61023	0.955348	1.16734	1.40366	0.88787	1.45296	-0.774841	1.31043	0.810017	-0.497387	1.55818	1.11359	1.51476	0.651652	1.24871	1.33295	0.887566	1.46472	1.14865	0.921898	1.16582	1.47484
85	REACTOME_FOXO_MEDIATED_TRANSCRIPTION	240	1.6734	1.68073	1.01317	1.1567	1.7393	1.66995	1.2248	1.06703	1.24942	0.43778	1.0807	-0.683654	0.805426	-0.68036	1.45338	0.766727	1.32018	1.99168	1.1681	1.25158	NA	-1.67118
86	REACTOME_MODULATION_BY_MTB_OF_HOST_IMMUNE_SYSTEM	245.5	1.45499	1.2904	NA	NA	0.790281	1.47683	-1.26465	1.14786	0.921175	-0.935942	1.32734	1.00173	1.51476	1.14476	1.32578	1.52644	1.30003	2.0652	NA	-0.814096	0.754858	1.60181
87	REACTOME_TRANSLATION	245.5	0.958625	0.757655	1.67955	0.945509	1.87324	-0.760385	-5.83794	0.468005	0.640916	2.34142	2.74215	2.06485	3.11237	3.28761	1.17732	4.01376	2.99571	4.41153	1.05685	-1.99157	-1.56791	-0.753616
88	REACTOME_REGULATION_OF_HMOX1_EXPRESSION_AND_ACTIVITY	246	1.23183	1.55406	1.1266	0.690734	1.26174	1.00875	-0.762995	1.17739	1.41051	1.37166	1.18085	1.04502	1.80083	0.804022	1.22259	1.78658	1.73724	1.943	0.770789	-1.22103	1.15476	1.5642
89	REACTOME_PINK1_PRKN_MEDIATED_MITOPHAGY	247.5	1.45373	1.64596	1.16597	1.15535	1.06979	1.74105	-1.71652	1.51866	1.27197	1.03543	0.906011	0.96768	1.46945	1.54087	-0.697496	1.81299	1.58461	1.60022	0.98897	-1.3993	0.803948	1.38344
90	REACTOME_GLYCOGEN_SYNTHESIS	248.5	1.45499	1.2904	1.24268	NA	0.790281	1.39887	-1.53749	-0.745935	1.06489	-0.935942	1.07555	1.00173	1.51476	1.03723	1.32578	1.52644	1.26822	1.9189	-1.19766	-0.958038	1.16582	1.54131
91	REACTOME_SIGNALING_BY_ERBB2_IN_CANCER	249	1.45894	1.33234	1.48697	1.293	0.945444	1.30953	1.17513	1.78291	1.40322	1.30557	-0.739851	-0.873683	1.41388	NA	-0.560444	0.613931	1.81205	-0.841715	1.01934	1.62903	-1.23568	-0.804262
92	REACTOME_DOWNSTREAM_SIGNALING_EVENTS_OF_B_CELL_RECEPTOR_BCR	251.5	1.26315	1.74875	1.35443	1.00843	1.16999	1.83345	0.636665	1.35193	1.35851	1.16203	-0.437235	1.16168	1.72776	0.952414	0.989876	2.24569	1.69172	2.01281	-0.65869	-0.913851	0.821905	1.62384
93	REACTOME_RHOBTB_GTPASE_CYCLE	251.75	1.60431	1.51728	1.65932	1.57357	1.54349	1.70674	1.00539	1.30908	1.40571	1.50632	-0.976699	-0.529434	0.570676	-1.30675	0.692032	0.790636	-1.13803	1.36887	-0.766328	1.83247	1.60803	0.95657
94	REACTOME_DDX58_IFIH1_MEDIATED_INDUCTION_OF_INTERFERON_ALPHA_BETA	252.5	1.60333	2.17986	0.96275	-0.896079	1.22153	2.164	0.925095	1.69494	1.65538	1.24947	-0.804825	0.67859	1.52538	0.829122	1.20612	1.62942	1.22223	2.17397	0.702298	1.64315	0.690697	1.83166
95	REACTOME_TICAM1_RIP1_MEDIATED_IKK_COMPLEX_RECRUITMENT	252.75	1.85562	1.05091	0.974786	0.926773	1.10016	1.67884	-1.12326	1.51866	1.28136	0.670221	1.07555	0.651137	1.51476	-0.882557	1.32706	1.55399	1.26822	1.84028	-1.13127	0.899272	1.16582	1.80112
96	REACTOME_LATE_ENDOSOMAL_MICROAUTOPHAGY	253.5	1.08208	1.3045	1.12599	1.31658	1.17528	1.53099	-1.53749	1.18101	0.847878	1.59209	0.554448	0.804374	1.66439	0.485853	1.33249	1.81634	1.33193	2.18625	0.970172	-0.637752	1.25184	1.69621
97	REACTOME_NOD1_2_SIGNALING_PATHWAY	253.75	1.64717	1.41773	-0.900282	-0.915862	1.28591	1.75187	-0.913812	1.10712	1.38568	-0.753669	0.906011	0.651137	1.64179	-0.713004	1.32706	1.73716	1.80023	1.69884	-1.13127	0.870847	1.16582	1.611
98	REACTOME_MITOPHAGY	254.5	1.54584	1.64596	1.10835	0.998183	0.999754	1.74105	-1.47542	1.51866	1.27197	1.03543	1.31446	0.96768	1.46945	1.54087	-0.779666	1.61142	1.68673	1.49491	0.98897	-1.24008	0.803948	1.3196
99	REACTOME_INTERLEUKIN_1_FAMILY_SIGNALING	256.5	1.21436	1.6812	1.48192	0.908886	1.16502	1.51319	-0.850291	1.77968	1.27769	1.41518	0.46396	1.07898	1.72854	0.670571	1.14823	1.78635	1.56297	1.6977	0.694324	-1.34364	0.823994	0.98697
100	REACTOME_SMAD2_SMAD3_SMAD4_HETEROTRIMER_REGULATES_TRANSCRIPTION	256.5	1.03153	1.27904	-1.04091	-1.07609	-1.0608	1.53501	-1.81704	-0.84677	1.62818	-1.20762	1.33895	0.858567	1.76928	1.08694	-0.650025	1.58442	1.30478	2.28117	-0.883404	1.27898	1.16582	1.58959
101	REACTOME_THE_RETINOID_CYCLE_IN_CONES_DAYLIGHT_VISION	257	NA	NA	NA	NA	NA	NA	NA	NA	NA	NA	NA	NA	NA	NA	NA	NA	NA	NA	NA	NA	NA	1.32316
102	REACTOME_CELLULAR_RESPONSE_TO_CHEMICAL_STRESS	257.5	0.766559	1.30444	0.860383	0.895823	1.00289	1.00935	-1.17353	1.42433	1.21959	-0.800553	1.03268	1.13696	1.66502	0.859264	1.79713	1.67263	1.93691	2.26834	1.04168	-1.47943	-0.725125	1.92756
103	REACTOME_SIGNALING_BY_ERBB2	258.5	1.59265	1.40603	1.51896	1.76672	0.696378	1.79672	0.803978	1.72446	1.37852	1.26919	-0.534759	0.869055	1.81399	0.736144	-0.866418	1.20187	1.5195	1.41455	-1.1741	1.90264	-0.700391	1.05941
104	REACTOME_SRP_DEPENDENT_COTRANSLATIONAL_PROTEIN_TARGETING_TO_MEMBRANE	260.5	0.730482	-1.01	1.35338	1.02649	1.84693	-1.70357	-6.20185	-1.21974	-0.998553	2.03868	2.65731	1.93017	3.2358	3.72711	1.63761	4.01032	3.23248	4.59326	0.895143	-1.93418	-1.70476	-1.15902
105	REACTOME_JNK_C_JUN_KINASES_PHOSPHORYLATION_AND_ACTIVATION_MEDIATED_BY_ACTIVATED_HUMAN_TAK1	262	1.52904	1.19509	NA	NA	0.942366	1.50551	-1.31407	0.875032	1.06962	0.73242	0.906011	1.00173	1.51476	1.14476	1.21021	1.37826	1.58461	1.81687	NA	-0.759989	1.16582	1.63701
106	REACTOME_ABC_TRANSPORTER_DISORDERS	264.75	1.0763	1.38333	0.903998	0.461395	1.10846	1.09441	-0.699107	0.979983	0.748654	1.23694	1.21049	1.04502	1.99329	1.07089	1.52118	1.41407	1.83079	1.67911	0.602307	-1.53911	1.15476	1.45101
107	REACTOME_SELENOAMINO_ACID_METABOLISM	265	1.09495	0.778229	1.17647	1.15557	1.62161	-0.933625	-6.22156	0.660379	0.634711	1.92065	2.36659	1.91358	3.08175	3.82847	1.28308	3.93008	2.94037	4.66804	1.02517	-1.78496	-1.55147	-1.01334
108	REACTOME_FREE_FATTY_ACID_RECEPTORS	266	NA	NA	NA	NA	NA	NA	NA	NA	NA	NA	NA	1.01666	NA	NA	NA	NA	NA	NA	NA	NA	NA	NA
109	REACTOME_COOPERATION_OF_PREFOLDIN_AND_TRIC_CCT_IN_ACTIN_AND_TUBULIN_FOLDING	267	1.98882	1.06573	1.32042	1.52824	1.72819	1.40886	0.948427	1.22453	1.59841	1.53377	-0.999973	NA	1.5432	-0.865605	-0.840325	1.40749	-1.15871	1.73366	-1.29751	0.514527	-0.977015	1.23397
110	REACTOME_PROTEIN_REPAIR	267.75	1.20722	1.27172	1.22264	1.31984	1.55636	1.21636	-1.06543	1.34402	1.23842	0.788538	NA	1.18547	1.01816	1.09551	1.2098	1.13798	1.20668	1.26527	1.08575	0.854185	NA	1.36275
111	REACTOME_METABOLISM_OF_AMINO_ACIDS_AND_DERIVATIVES	268	0.86599	0.933731	1.21623	0.824571	1.49453	0.54921	-5.308	1.04062	0.758736	1.8637	2.0726	1.8049	3.10427	3.38546	1.65402	3.94315	2.73992	4.22726	0.973087	-2.22126	-1.53784	-1.43895
112	REACTOME_MITOCHONDRIAL_PROTEIN_IMPORT	268	1.01455	1.34672	1.54337	1.30247	0.703094	1.2557	-1.02456	1.02109	1.13912	1.18251	1.38767	1.5417	1.42249	1.85927	1.30759	1.6076	1.26794	1.46386	1.35207	-1.5661	NA	-0.898023
113	REACTOME_INTERLEUKIN_1_SIGNALING	271.5	1.21149	1.6812	1.60355	0.817957	1.34143	1.56365	-0.850291	1.84015	1.2141	1.87805	-0.353269	1.0552	1.83392	0.909883	1.19369	1.96572	1.81142	1.81958	0.863403	-1.45591	0.823994	1.14333
114	REACTOME_GRB2_EVENTS_IN_ERBB2_SIGNALING	271.75	1.5527	NA	1.20689	1.22058	NA	NA	-0.6797	1.48362	1.18319	NA	-0.739851	1.22674	1.08974	NA	-0.877821	NA	1.64047	-0.656201	NA	1.38207	NA	1.4697
115	REACTOME_OVARIAN_TUMOR_DOMAIN_PROTEASES	276.25	1.49507	1.54271	-0.806656	0.928192	0.973495	1.6327	-0.873911	1.02488	1.235	-0.753552	0.906011	1.00173	1.64179	1.22767	0.955955	1.43571	1.37567	1.9567	-1.08596	0.962955	1.16582	1.32789
116	REACTOME_EXPORT_OF_VIRAL_RIBONUCLEOPROTEINS_FROM_NUCLEUS	277	1.49118	1.30345	1.22639	1.11502	1.49884	1.50344	0.97399	1.36819	1.2427	1.32176	-0.840106	1.20281	0.950317	0.980763	1.10335	1.26341	0.833622	1.16234	1.48307	-0.900239	1.23058	0.846863
117	REACTOME_GLYCOGEN_STORAGE_DISEASES	278.5	1.45499	1.2904	NA	NA	0.790281	1.50551	-1.53749	1.04522	0.921175	-0.935942	0.906011	1.00173	1.51476	1.14476	1.14245	1.52644	1.26822	1.9189	NA	-0.814096	1.16582	1.49341
118	REACTOME_MYOCLONIC_EPILEPSY_OF_LAFORA	278.5	1.45499	1.2904	NA	NA	0.790281	1.50551	-1.53749	1.04522	0.921175	-0.935942	0.906011	1.00173	1.51476	1.14476	1.14245	1.52644	1.26822	1.9189	NA	-0.814096	1.16582	1.63701
119	REACTOME_TRAF6_MEDIATED_IRF7_ACTIVATION_IN_TLR7_8_OR_9_SIGNALING	278.5	1.66278	1.14739	NA	NA	0.942366	1.50551	-1.53749	0.955102	0.957024	-0.935942	0.906011	1.1652	1.51476	1.14476	0.918367	1.52644	1.26822	1.74951	NA	0.899272	1.16582	1.57658
120	REACTOME_NEGATIVE_REGULATION_OF_NOTCH4_SIGNALING	279.75	1.02209	1.2904	1.02846	0.572323	1.16035	1.02629	-0.960745	0.522004	-0.790964	1.16826	1.10487	1.04502	1.99329	1.07961	1.34978	2.03974	1.73751	1.54756	0.824231	-1.39476	1.15476	1.50765
121	REACTOME_NONSENSE_MEDIATED_DECAY_NMD	280	0.997402	-1.143	1.2798	1.14421	1.69368	0.470358	-6.14582	-0.788392	0.577952	1.84175	1.94431	1.87512	2.87043	3.38235	1.27285	3.75624	2.48034	4.57344	-1.11185	-1.5562	-1.55147	-1.36777
122	REACTOME_DEFECTIVE_CFTR_CAUSES_CYSTIC_FIBROSIS	280.75	1.0135	1.24489	0.903998	0.461395	1.10846	1.03517	-0.68282	0.522004	-0.790964	1.23694	1.21049	1.04502	1.99329	1.07089	1.52118	1.79193	1.83079	1.81013	0.602307	-1.53911	1.15476	1.4914
123	REACTOME_DEGRADATION_OF_DVL	280.75	1.05541	1.24489	0.96324	0.461395	1.1949	1.02799	-0.872095	0.522004	0.975157	1.30538	1.17097	1.04502	1.8712	1.07089	1.56601	1.94612	1.83013	1.87507	0.831622	-1.28807	1.15476	1.71023
124	REACTOME_HEDGEHOG_LIGAND_BIOGENESIS	280.75	1.05233	1.24489	0.903998	0.461395	1.10846	1.03517	-0.699107	0.522004	-0.790964	1.23694	1.21049	1.04502	1.77578	1.07089	1.42192	1.94612	1.83079	1.87225	0.679032	-1.58368	1.15476	1.60947
125	REACTOME_REGULATION_OF_PTEN_STABILITY_AND_ACTIVITY	280.75	1.10807	1.24489	0.95925	0.739814	1.25305	1.09873	-0.735834	0.522004	0.975157	1.23694	1.27672	1.04502	1.94453	1.07089	1.49851	1.66882	2.1054	1.61	-0.686276	-1.40269	1.15476	1.34584
126	REACTOME_RUNX1_REGULATES_TRANSCRIPTION_OF_GENES_INVOLVED_IN_DIFFERENTIATION_OF_HSCS	281.5	0.790546	1.22889	1.02586	-0.600297	1.15553	1.28993	-0.675202	-0.679126	0.968847	1.30416	1.35964	1.04502	1.72957	1.07938	1.62085	1.59278	1.74826	1.79249	-0.640895	-1.24679	1.15476	1.64165
127	REACTOME_RAS_PROCESSING	282.25	1.34562	1.2904	1.20689	0.74998	0.693149	1.3756	-1.33689	1.04522	-0.672091	-0.935942	0.779254	0.711465	1.51476	1.21624	1.44532	1.69188	1.43072	1.73841	-1.05028	1.02901	1.12366	1.48661
128	REACTOME_ARYL_HYDROCARBON_RECEPTOR_SIGNALLING	282.5	1.35883	1.21978	1.69944	1.60926	1.81146	1.22595	1.32749	1.6317	1.25213	1.25052	1.11816	NA	0.998046	NA	1.11818	0.825499	0.92018	1.27708	0.611379	-0.816363	NA	NA
129	REACTOME_ARACHIDONIC_ACID_METABOLISM	285.5	-1.48679	-0.836385	1.45385	1.66341	1.30224	1.16062	1.14418	1.02106	1.33452	0.863808	1.30666	1.1701	1.42332	0.960262	1.57554	-0.766671	1.56766	1.52612	1.54201	-0.973291	NA	0.831264
130	REACTOME_SHC1_EVENTS_IN_EGFR_SIGNALING	285.5	1.93076	NA	1.20689	1.22058	1.16128	NA	-0.6797	1.76681	1.18319	NA	0.768736	1.27092	1.26467	1.19572	-0.877821	NA	1.88693	-0.656201	NA	1.38207	NA	0.903152
131	REACTOME_SHC1_EVENTS_IN_ERBB4_SIGNALING	285.5	1.55135	NA	1.20689	1.22058	NA	NA	-0.6797	1.48362	1.18319	NA	-0.739851	1.22674	1.08974	NA	-0.877821	NA	1.64047	-0.656201	NA	1.38207	NA	0.903152
132	REACTOME_MEMBRANE_TRAFFICKING	287.5	2.09354	1.34684	1.18803	1.45402	1.99409	0.990082	1.34671	1.63618	1.32762	1.1257	-0.513332	1.09849	0.665291	-0.913998	1.19268	0.61811	1.3579	0.908296	-0.940382	0.87324	1.23496	0.957749
133	REACTOME_PLATELET_ACTIVATION_SIGNALING_AND_AGGREGATION	287.5	-1.03647	0.837779	1.76852	1.76375	1.58285	0.650304	1.68605	1.94034	0.890927	1.59273	0.725084	1.23881	2.11888	0.707453	-0.534251	-1.02828	1.28786	1.34349	0.770607	1.24325	0.64238	1.64329
134	REACTOME_TETRAHYDROBIOPTERIN_BH4_SYNTHESIS_RECYCLING_SALVAGE_AND_REGULATION	288.25	1.36243	1.33234	1.28563	1.27629	0.982745	1.30953	1.33676	1.37606	1.29599	1.23698	-0.825218	-1.13802	1.37236	-0.958485	1.18539	1.37653	1.19051	1.08946	-0.958898	0.915607	0.885156	0.709128
135	REACTOME_FLT3_SIGNALING_BY_CBL_MUTANTS	289	1.34263	1.2904	NA	NA	0.790281	1.50551	-1.53749	1.04522	0.921175	-0.935942	0.906011	1.00173	1.51476	1.14476	1.14245	1.52644	1.26822	1.9189	0.701126	-0.958038	1.16582	1.6025
136	REACTOME_INFLAMMASOMES	289	1.07041	1.78623	1.68398	1.14536	1.41737	1.40489	-0.676239	1.93154	1.44212	1.20094	1.01849	-0.858237	1.29642	1.02622	1.30006	0.72034	0.84435	1.47167	1.44944	1.05519	NA	1.10923
137	REACTOME_PTK6_REGULATES_RTKS_AND_THEIR_EFFECTORS_AKT1_AND_DOK1	289	1.34263	1.2904	NA	NA	0.790281	1.50551	-1.53749	1.04522	0.921175	-0.935942	0.906011	1.00173	1.51476	1.14476	1.14245	1.52644	1.26822	1.9189	-0.822926	0.899272	1.16582	1.3734
138	REACTOME_REGULATION_OF_BACH1_ACTIVITY	289.25	1.3217	1.2904	0.974434	0.689695	0.852789	1.4108	-1.50616	1.04522	1.29811	-0.61666	1.10677	1.00173	1.46031	1.14476	0.851752	1.07907	0.613587	2.02235	1.01989	-1.07269	1.16582	1.40786
139	REACTOME_INTESTINAL_ABSORPTION	290	NA	NA	NA	NA	NA	NA	NA	NA	NA	NA	NA	NA	NA	NA	NA	NA	NA	NA	NA	NA	NA	1.27487
140	REACTOME_PEXOPHAGY	290.75	1.73311	1.55496	1.29565	1.06056	1.23444	1.81405	-1.03016	1.28601	1.29811	1.2487	0.906011	0.788866	1.64179	1.14476	-0.622923	1.16951	1.17078	1.7224	-1.09808	-1.06224	0.803948	1.64054
141	REACTOME_COMPLEMENT_CASCADE	291	1.19331	-0.630462	-0.958321	0.868617	1.75747	0.661102	0.918299	1.16654	1.45269	0.653577	1.71219	1.96669	1.72274	1.69973	1.76988	0.978805	1.83817	1.41649	1.54218	-1.62308	NA	2.10218
142	REACTOME_DEGRADATION_OF_GLI1_BY_THE_PROTEASOME	292.75	0.983333	1.24489	1.07381	-0.705915	1.15432	1.02799	-0.871278	0.522004	0.975157	1.23694	1.10487	1.04502	1.75607	1.03855	1.67413	1.80458	1.75131	1.87257	0.908303	-1.59329	1.15476	1.64406
143	REACTOME_GLYCOGEN_METABOLISM	293.5	1.11773	1.2904	1.24268	NA	0.637438	1.39887	-1.53749	-0.745935	0.644116	-0.935942	0.881657	1.00173	1.51476	1.03723	1.32578	1.81299	1.26822	1.8277	-1.09987	-1.16424	1.12366	1.52917
144	REACTOME_ABC_FAMILY_PROTEINS_MEDIATED_TRANSPORT	296	1.21375	-1.3507	1.07624	1.00835	1.25248	0.990659	-0.728921	0.522004	0.73182	1.37337	1.26846	1.17159	1.47406	1.07089	1.65205	1.50776	1.35021	1.60558	0.90596	-1.5892	1.15476	1.38704
145	REACTOME_HEME_DEGRADATION	296.75	NA	1.33621	0.848973	1.2692	NA	NA	NA	1.41545	1.30656	-0.681922	NA	1.30663	0.752652	NA	NA	NA	1.16291	1.05914	0.623367	NA	NA	1.71815
146	REACTOME_METABOLISM_OF_PORPHYRINS	296.75	NA	1.33621	0.848973	1.2692	NA	NA	NA	1.41545	1.30656	-0.681922	NA	1.30663	0.752652	NA	NA	NA	1.16291	1.05914	0.706669	NA	NA	1.64002
147	REACTOME_ASYMMETRIC_LOCALIZATION_OF_PCP_PROTEINS	297	0.763612	1.10666	0.903998	0.461395	1.29267	1.09873	-0.83705	0.522004	0.665263	1.23694	1.26846	1.04502	1.60684	1.07089	1.62085	1.94612	2.0021	1.67866	0.548723	-1.47533	1.15476	1.7688
148	REACTOME_FORMATION_OF_TUBULIN_FOLDING_INTERMEDIATES_BY_CCT_TRIC	298	1.91504	1.03131	1.6358	1.80433	1.87658	1.5353	1.19502	1.37959	1.57372	1.56603	-0.999973	NA	1.36588	-1.17584	-0.840325	1.09913	-1.41965	1.40402	-1.37686	0.618717	0.870764	1.18926
149	REACTOME_CD22_MEDIATED_BCR_REGULATION	298.5	NA	NA	NA	NA	1.0412	NA	NA	-0.926026	-1.01922	NA	1.73906	1.747	1.40321	1.75806	1.68941	NA	1.08935	0.760716	1.64994	1.13055	NA	NA
150	REACTOME_ALPHA_PROTEIN_KINASE_1_SIGNALING_PATHWAY	299.5	1.45499	1.01653	NA	NA	0.790281	1.50551	-1.53749	0.875032	1.11726	0.747195	0.906011	1.00173	1.51476	1.14476	1.14245	1.52644	1.26822	1.9189	NA	-0.958038	1.16582	1.63701
151	REACTOME_ER_QUALITY_CONTROL_COMPARTMENT_ERQC	299.5	1.45499	1.2904	-1.10342	NA	-0.698248	1.50551	-1.20161	1.12559	0.921175	0.628969	1.1917	1.00173	1.45782	1.14476	0.917394	1.38419	1.03707	1.90658	0.786951	-0.958038	1.16582	1.41062
152	REACTOME_IRAK2_MEDIATED_ACTIVATION_OF_TAK1_COMPLEX	299.5	1.45499	1.14624	NA	NA	0.790281	1.50551	-1.53749	0.875032	1.14053	0.73242	0.906011	1.00173	1.51476	1.14476	1.14245	1.52644	1.43072	1.9189	NA	-0.958038	1.16582	1.63701
153	REACTOME_REGULATION_OF_PTEN_LOCALIZATION	299.5	1.32439	1.2904	NA	NA	0.923144	1.50551	-1.40919	1.04522	0.921175	-0.935942	0.906011	1.00173	1.51476	0.652356	1.22005	1.11014	1.26822	1.9189	NA	-0.958038	1.16582	1.48206
154	REACTOME_TICAM1_TRAF6_DEPENDENT_INDUCTION_OF_TAK1_COMPLEX	299.5	1.47144	1.14624	NA	NA	0.790281	1.50551	-1.28183	0.875032	0.921175	0.73242	0.906011	1.00173	1.51476	1.14476	1.14245	1.52644	1.26822	1.9189	NA	-0.958038	1.16582	1.89194
155	REACTOME_TRAF6_MEDIATED_INDUCTION_OF_TAK1_COMPLEX_WITHIN_TLR4_COMPLEX	299.5	1.47144	1.14624	NA	NA	0.790281	1.40865	-1.28183	0.875032	1.14053	0.73242	0.906011	1.00173	1.51476	1.14476	1.14245	1.52644	1.54065	1.9189	NA	-0.958038	1.16582	1.60207
156	REACTOME_LEUKOTRIENE_RECEPTORS	303	NA	NA	NA	NA	NA	NA	1.11271	NA	NA	NA	NA	NA	NA	NA	NA	NA	NA	NA	NA	NA	NA	NA
157	REACTOME_NEGATIVE_REGULATION_OF_FLT3	303.25	1.34263	1.48124	-0.880845	-1.31762	0.905892	1.48936	-1.53749	1.30788	1.05802	-1.38936	0.906011	1.00173	1.51476	-0.75662	1.32578	1.52644	1.26822	1.9189	0.701126	-1.05105	1.16582	1.24037
158	REACTOME_ENOS_ACTIVATION	303.5	1.54846	1.33283	1.28563	1.27629	1.40093	1.29513	1.51185	1.37054	1.29599	1.23698	-0.825218	-1.13802	0.60717	NA	0.99491	0.891587	1.25935	1.42545	-0.834398	-0.801232	0.885156	-0.905564
159	REACTOME_UNFOLDED_PROTEIN_RESPONSE_UPR	304	1.15146	1.2641	-0.606382	-0.810472	1.36147	1.7411	1.01716	1.16642	1.46996	-1.14385	0.924291	0.977581	1.85385	1.7063	1.35389	1.26036	1.41384	1.91238	1.10355	-1.14697	-1.20694	-1.02131
160	REACTOME_DOWNREGULATION_OF_SMAD2_3_SMAD4_TRANSCRIPTIONAL_ACTIVITY	304.25	1.76035	1.52577	1.194	1.38381	1.03278	1.43654	-1.22141	1.09962	1.2482	-0.984776	-0.415982	0.698829	0.826976	0.42932	1.14245	0.975918	1.51134	1.9631	-1.48501	1.32024	1.16582	1.26693
161	REACTOME_BIOLOGICAL_OXIDATIONS	305	0.886805	1.46278	1.64226	1.18556	1.30302	1.23666	1.15899	1.26096	1.47317	0.762811	1.46116	-0.929817	1.26646	1.22345	1.29762	1.43842	0.978756	1.47292	0.835457	-1.49703	NA	-0.424528
162	REACTOME_REGULATION_OF_RAS_BY_GAPS	305	1.12069	1.09463	1.04272	0.639058	1.27183	1.02799	-0.555604	0.522004	0.678627	1.30538	1.07354	1.04502	1.8712	1.07089	1.58087	1.41911	1.65774	1.56761	0.758755	-0.976209	1.15476	1.59696
163	REACTOME_CONSTITUTIVE_SIGNALING_BY_OVEREXPRESSED_ERBB2	306.25	1.27186	1.33234	1.58455	1.293	1.17471	1.30953	1.24758	1.37722	1.28629	1.23698	-0.739851	-1.13802	1.24278	NA	-0.619802	0.613931	0.962066	0.730814	1.01934	1.38207	NA	-0.943647
164	REACTOME_BBSOME_MEDIATED_CARGO_TARGETING_TO_CILIUM	307	1.70544	1.04474	0.717907	1.30632	1.75312	1.41241	-0.875767	1.1676	1.44154	1.14146	0.991443	NA	NA	NA	1.23492	0.828661	NA	0.915964	1.07651	0.668125	NA	0.786523
165	REACTOME_ORC1_REMOVAL_FROM_CHROMATIN	308	0.983333	1.24489	1.02846	0.587133	1.15432	1.02799	-0.871278	0.522004	0.975157	1.23694	0.613234	1.04502	1.99329	1.07089	1.51963	2.03974	2.0021	1.95137	0.908303	-1.59523	1.15476	1.55925
166	REACTOME_CELLULAR_RESPONSE_TO_HYPOXIA	308.5	1.21711	1.23604	0.670662	-0.760953	0.904692	1.10109	-0.943984	0.771913	1.08005	1.1464	1.09038	1.16393	1.97243	1.0234	1.84752	1.42876	2.05039	2.0916	1.03883	-1.03154	1.15476	1.48161
167	REACTOME_SIGNALING_BY_NUCLEAR_RECEPTORS	310	1.30947	1.27473	-1.56495	-0.895549	1.55675	1.4254	1.44999	1.51858	-1.49476	-1.66109	0.8353	-1.21865	1.32505	0.887423	0.94849	1.22652	1.9125	1.40888	-0.887429	1.46798	1.75864	-1.12898
168	REACTOME_DOWNREGULATION_OF_ERBB4_SIGNALING	312	1.45499	1.2904	-0.677033	-0.856352	0.790281	1.50551	-1.53749	1.04522	0.921175	-0.935942	0.906011	1.00173	1.51476	1.0242	1.14245	1.52644	1.26822	1.9189	-1.17642	-0.814096	1.16582	1.60192
169	REACTOME_SIGNALING_BY_THE_B_CELL_RECEPTOR_BCR	313	0.729075	1.65195	1.26596	1.02715	0.789677	1.70096	-0.783941	0.833233	0.945538	1.02607	0.943356	1.59929	1.30009	1.73293	1.07681	1.48538	-1.17309	1.41622	1.09201	0.895357	1.08491	1.95746
170	REACTOME_SYNTHESIS_OF_PROSTAGLANDINS_PG_AND_THROMBOXANES_TX	316.5	-0.740374	0.916589	1.44689	1.10308	1.30224	1.14041	NA	1.56453	1.07507	NA	1.218	NA	1.41556	NA	1.57554	0.822336	1.37293	1.41239	0.996892	-0.816363	NA	0.964608
171	REACTOME_UB_SPECIFIC_PROCESSING_PROTEASES	316.5	1.23654	1.29525	1.19646	-0.61864	1.37621	1.42408	-0.644857	0.916222	1.51957	1.42169	-0.732883	0.523043	1.79032	-0.519728	1.32987	1.46646	0.91983	1.47589	0.415702	0.737506	1.15476	1.01674
172	REACTOME_ASSEMBLY_OF_THE_HIV_VIRION	318	1.3404	1.16786	-0.504103	1.24636	1.01109	1.30851	-1.35047	0.567153	-0.749914	-0.935942	0.906011	1.20737	1.64179	1.24609	1.21516	1.34523	1.26822	2.0652	0.616517	-0.755268	-0.732307	1.70222
173	REACTOME_SYNTHESIS_OF_LIPOXINS_LX	318.25	NA	NA	NA	0.943035	-1.30045	NA	NA	NA	NA	NA	0.853958	NA	NA	NA	1.2112	NA	1.29124	NA	1.21212	NA	NA	NA
174	REACTOME_INTRINSIC_PATHWAY_FOR_APOPTOSIS	318.75	1.71312	1.13531	1.11351	1.45987	1.466	1.45364	1.29632	0.712391	0.9708	0.742795	1.54625	1.12944	0.807016	1.22362	1.8447	-0.883876	0.744891	-0.545932	-1.63976	1.32492	1.12983	-0.924594
175	REACTOME_ROLE_OF_LAT2_NTAL_LAB_ON_CALCIUM_MOBILIZATION	319	-1.34438	NA	0.732667	1.13347	0.485151	NA	0.756562	0.687793	NA	1.30557	1.73388	1.6882	1.44227	1.75806	1.33901	NA	0.970502	-0.751074	1.68001	1.65091	NA	1.23094
176	REACTOME_SIGNALING_BY_ERBB2_ECD_MUTANTS	320	0.842956	1.33234	1.48697	1.293	0.945444	1.30953	1.20443	1.37722	1.28629	1.30557	-0.739851	-1.13802	1.28902	NA	-0.560444	1.06482	0.841983	-0.752281	1.01934	1.62903	NA	1.14717
177	REACTOME_CALNEXIN_CALRETICULIN_CYCLE	321.5	1.45499	1.2904	-1.09217	0.988617	-0.841671	1.50551	-1.20161	1.12559	-0.52922	0.628969	1.1917	1.00173	1.46829	1.14476	0.938975	1.22814	1.22264	1.90658	-0.705935	-1.26411	1.16582	1.68255
178	REACTOME_N_GLYCAN_TRIMMING_IN_THE_ER_AND_CALNEXIN_CALRETICULIN_CYCLE	322	1.27501	1.2904	-1.09217	1.24119	-0.990446	1.50551	-0.918848	1.12559	-0.52922	0.698507	1.1917	1.00173	1.58214	1.09864	0.634164	0.916817	1.22264	1.90658	-0.824692	-1.52763	1.34291	1.53792
179	REACTOME_EUKARYOTIC_TRANSLATION_INITIATION	322.5	1.24531	0.971529	1.62102	1.12744	1.88682	0.578534	-6.07066	-0.794655	0.980019	2.27272	2.25058	1.96611	3.13785	3.34682	0.935653	3.96865	2.97484	4.62382	0.919297	-1.76729	-1.50319	0.840576
180	REACTOME_DEFECTIVE_CHSY1_CAUSES_TPBS	322.75	1.05804	1.09695	1.15821	0.78907	1.31269	1.26768	1.22236	1.32174	1.22667	1.25203	NA	NA	NA	NA	NA	0.727999	-0.827267	NA	NA	NA	NA	NA
181	REACTOME_TRANSCRIPTIONAL_REGULATION_BY_THE_AP_2_TFAP2_FAMILY_OF_TRANSCRIPTION_FACTORS	325	1.21183	1.48547	0.949613	1.03833	0.941956	1.70576	1.18439	1.05362	1.52861	1.22948	-1.03655	-0.763671	1.52245	1.06961	1.15681	0.912123	1.46138	1.64306	1.56602	0.708568	0.959218	-1.48511
182	REACTOME_COOPERATION_OF_PDCL_PHLP1_AND_TRIC_CCT_IN_G_PROTEIN_BETA_FOLDING	326.5	1.71775	0.992303	1.14452	1.16575	1.84573	1.03129	0.666622	1.37845	0.794921	1.24911	1.3977	NA	1.15277	-1.02204	1.32109	0.818014	1.42509	0.863678	0.937456	0.458076	NA	1.28606
183	REACTOME_MAP3K8_TPL2_DEPENDENT_MAPK1_3_ACTIVATION	326.75	1.7558	1.64596	1.30493	0.765921	0.994655	1.7975	-1.25732	1.51866	1.14053	1.0161	-0.438114	1.00173	1.29642	0.903034	-0.697496	1.28297	1.08975	1.51078	1.03386	0.844066	1.16582	1.16811
184	REACTOME_METAL_SEQUESTRATION_BY_ANTIMICROBIAL_PROTEINS	329	0.988374	NA	NA	NA	1.55733	NA	NA	-0.981434	NA	NA	NA	1.57375	NA	NA	NA	NA	1.25244	NA	NA	NA	NA	1.20086
185	REACTOME_DERMATAN_SULFATE_BIOSYNTHESIS	330	1.22762	1.09695	1.15821	0.78907	1.31269	NA	1.22236	1.32174	1.22667	1.25203	NA	NA	NA	NA	NA	0.727999	-0.827267	NA	NA	NA	NA	0.747774
186	REACTOME_DISORDERS_OF_TRANSMEMBRANE_TRANSPORTERS	330	1.18033	1.44109	1.02751	0.645355	1.51102	1.30198	0.865772	1.23393	-1.02353	1.09555	1.11103	0.884212	1.6588	0.972225	1.25387	1.27644	0.797897	1.53124	0.755602	-0.905326	1.06777	1.30144
187	REACTOME_JOSEPHIN_DOMAIN_DUBS	331.25	1.43099	1.2904	0.758779	1.103	-0.742041	1.50551	-1.53749	0.630476	0.921175	-0.935942	1.07555	1.00173	1.51476	1.54087	0.806808	1.52644	0.756368	1.76081	0.731178	0.984649	1.16582	1.45552
188	REACTOME_TAK1_ACTIVATES_NFKB_BY_PHOSPHORYLATION_AND_ACTIVATION_OF_IKKS_COMPLEX	331.25	1.0645	1.46723	1.48918	0.690404	1.08114	1.71346	-1.1327	1.29794	1.05765	1.32503	-0.860861	0.80628	1.4837	1.02622	0.909155	1.65114	1.20075	1.80622	1.00077	0.935372	1.16582	0.937363
189	REACTOME_DEGRADATION_OF_AXIN	331.5	1.0339	1.10666	0.903998	0.461395	1.20517	1.09873	-0.83705	0.522004	0.975157	1.23694	1.26846	1.04502	1.94453	1.07089	1.45153	1.94612	2.0021	1.81013	0.548723	-1.528	1.15476	1.83343
190	REACTOME_PREVENTION_OF_PHAGOSOMAL_LYSOSOMAL_FUSION	331.5	1.55441	1.17542	-1.13878	-1.11686	1.06867	1.48523	-1.40312	0.926231	1.14053	-0.935942	0.906011	1.00173	1.39708	1.17966	1.14245	1.52644	1.06312	1.79602	NA	0.8088	1.16582	1.57424
191	REACTOME_REGULATION_OF_EXPRESSION_OF_SLITS_AND_ROBOS	331.5	0.963005	1.01846	1.2778	1.02148	1.75523	-0.878433	-6.02215	-0.744354	0.653183	2.0153	2.07315	1.97875	3.09937	3.37175	1.82484	3.91504	2.90984	4.46777	0.708871	-1.80865	-1.35676	0.966988
192	REACTOME_METABOLISM_OF_INGESTED_SEMET_SEC_MESEC_INTO_H2SE	332	NA	1.32718	NA	NA	1.28435	1.27208	NA	0.788143	1.25134	NA	NA	NA	1.19708	NA	NA	1.25353	0.931766	1.32047	NA	NA	NA	1.07766
193	REACTOME_HEDGEHOG_OFF_STATE	332.25	1.5105	0.977496	1.32652	1.14142	1.43942	0.913283	0.985909	1.00307	1.08092	1.69984	-0.536346	1.00037	1.71762	0.678129	1.4657	1.78068	0.960109	1.91684	-1.15507	-1.04998	1.41672	1.47498
194	REACTOME_CONSTITUTIVE_SIGNALING_BY_EGFRVIII	332.75	0.852708	1.33234	1.48697	1.45078	0.945444	1.30953	1.20443	1.37722	1.29599	1.30557	-0.739851	-1.13802	1.28902	NA	-0.560444	1.06482	0.841983	-0.752281	0.909363	1.54765	NA	0.981461
195	REACTOME_NEGATIVE_REGULATION_OF_FGFR2_SIGNALING	332.75	1.35112	1.11334	-0.917595	-0.709724	1.39551	1.41498	-1.2551	0.999335	1.29811	-1.03295	0.5057	1.00173	1.51476	-0.519987	1.07016	1.34129	1.26822	1.69604	-0.869882	0.639391	1.16582	1.3769
196	REACTOME_NEGATIVE_REGULATION_OF_FGFR3_SIGNALING	332.75	1.42737	1.11334	-0.917595	-0.709724	1.39551	1.41498	-1.2551	0.999335	1.29811	-1.03295	0.5057	1.00173	1.51476	-0.519987	1.07016	1.34129	1.26822	1.69604	-0.869882	0.639391	1.16582	1.3769
197	REACTOME_NEGATIVE_REGULATION_OF_FGFR4_SIGNALING	332.75	1.42737	1.11334	-0.917595	-0.709724	1.39551	1.41498	-1.2551	0.999335	1.29811	-1.03295	0.5057	1.00173	1.51476	-0.519987	1.07016	1.34129	1.26822	1.69604	-0.869882	0.639391	1.16582	1.3769
198	REACTOME_ACTIVATION_OF_CASPASES_THROUGH_APOPTOSOME_MEDIATED_CLEAVAGE	333	1.25252	1.21884	NA	NA	-0.807646	1.26547	NA	0.960655	1.18672	NA	1.33419	1.20798	1.08939	1.27385	1.31792	NA	0.891331	0.903889	NA	1.12936	NA	-1.22173
199	REACTOME_RHOBTB2_GTPASE_CYCLE	333	1.76377	1.46598	1.40081	1.24803	1.30403	1.64259	0.998386	1.30908	1.51058	1.09858	0.79785	-0.714675	0.917091	-1.25264	-0.560444	0.635604	-0.899603	1.53939	0.841669	1.21568	1.2018	1.03752
200	REACTOME_SMAC_XIAP_REGULATED_APOPTOTIC_RESPONSE	333	1.25252	1.21884	NA	NA	-0.807646	1.26547	NA	0.960655	1.18672	NA	1.33419	1.20798	1.08939	1.27385	1.31792	NA	0.891331	0.903889	NA	1.12936	NA	-1.22173
201	REACTOME_LIPOPHAGY	333.25	1.44545	0.850463	NA	-0.806458	1.01659	1.41116	NA	1.26661	1.45185	NA	-1.09118	0.720288	0.686047	NA	1.04375	NA	0.807406	1.4759	1.02534	1.19612	NA	1.38416
202	REACTOME_ACETYLCHOLINE_INHIBITS_CONTRACTION_OF_OUTER_HAIR_CELLS	335	NA	NA	NA	NA	NA	NA	NA	NA	-0.695676	NA	NA	1.2605	NA	NA	NA	NA	NA	NA	NA	NA	NA	1.21666
203	REACTOME_HEDGEHOG_ON_STATE	337	0.629728	0.790986	0.783378	-0.730164	1.25497	0.929545	-0.798985	0.610179	1.04845	1.30538	1.1944	1.10686	1.70944	0.995718	1.56601	1.72388	1.83013	1.72528	0.831622	-1.20793	1.15476	1.79531
204	REACTOME_METALLOPROTEASE_DUBS	337	1.23885	1.13226	-0.873364	NA	-0.635081	1.50551	-1.28995	1.04522	0.921175	-0.910401	0.844439	1.00173	1.51476	0.880172	1.32578	1.26915	1.42245	1.9189	-0.813101	1.16435	1.16582	1.5477
205	REACTOME_CLATHRIN_MEDIATED_ENDOCYTOSIS	337.5	2.11848	1.4116	-1.10718	-1.06901	1.17461	1.32301	-0.962469	1.39233	1.11593	0.976414	0.985101	1.12406	-0.948136	1.12032	1.55637	0.584873	1.31376	1.34467	0.878703	1.12461	-0.777683	1.108
206	REACTOME_ACTIVATION_OF_IRF3_IRF7_MEDIATED_BY_TBK1_IKK_EPSILON	337.75	1.32332	1.16517	-1.19129	-0.992311	0.852789	1.40882	-1.0176	-0.445408	-0.712614	-0.62491	-0.487845	1.1652	1.51476	1.14476	1.14245	1.32092	0.93555	1.65418	-1.10388	1.31477	1.16582	1.85493
207	REACTOME_TICAM1_DEPENDENT_ACTIVATION_OF_IRF3_IRF7	337.75	1.32332	1.16517	-1.06453	-0.992311	0.852789	1.48099	-1.0176	-0.445408	-0.712614	-0.62491	-0.487845	1.1652	1.51476	1.14476	1.14245	1.32092	0.775838	1.65418	-1.10388	1.25576	1.16582	2.14388
208	REACTOME_NOTCH3_ACTIVATION_AND_TRANSMISSION_OF_SIGNAL_TO_THE_NUCLEUS	338	1.00616	1.24309	NA	0.829587	1.07222	1.40839	-1.53749	1.04522	-0.557052	-0.975009	0.906011	0.657494	1.68325	1.14476	1.14245	-0.889908	1.26822	1.69802	1.01228	-0.814096	1.37031	1.87405
209	REACTOME_RRNA_MODIFICATION_IN_THE_NUCLEUS_AND_CYTOSOL	338	1.43196	NA	0.997838	1.26091	1.44692	0.917496	-2.20038	-0.698659	1.13094	1.02798	1.72053	1.10645	1.62527	1.00592	0.750915	1.36511	1.00431	1.96191	0.731008	1.12683	1.33377	0.689124
210	REACTOME_SUPPRESSION_OF_PHAGOSOMAL_MATURATION	338	1.68384	1.01737	-1.13878	-1.11686	1.25125	1.46321	-1.33636	0.926231	1.14053	-0.935942	0.906011	0.745976	1.39708	1.17966	1.14245	1.52644	1.06312	1.79602	NA	-0.950297	1.16582	1.57424
211	REACTOME_G2_M_CHECKPOINTS	339	1.5379	1.11194	1.01462	0.668781	1.67957	1.33437	0.717955	-0.743688	0.872726	1.42908	0.69989	1.11106	1.59749	1.22301	1.51506	1.89076	1.13556	1.23454	0.69103	-0.864864	1.15476	1.53524
212	REACTOME_NEGATIVE_REGULATION_OF_TCF_DEPENDENT_SIGNALING_BY_DVL_INTERACTING_PROTEINS	339	NA	NA	NA	NA	NA	NA	NA	NA	NA	NA	NA	NA	NA	NA	1.14422	NA	NA	NA	NA	1.07612	NA	NA
213	REACTOME_TRANSLESION_SYNTHESIS_BY_POLH	339.75	1.24514	1.09825	NA	NA	0.92478	1.4396	-1.53749	0.512806	-0.640814	-0.935942	0.906011	1.00173	1.29237	1.54087	0.695387	1.52644	1.26822	1.80061	0.976152	0.740823	1.16582	1.20592
214	REACTOME_ACTIVATED_TAK1_MEDIATES_P38_MAPK_ACTIVATION	340	1.72667	1.52959	NA	0.80943	1.16766	1.81167	-0.820032	1.11038	1.25426	0.73242	0.906011	1.00173	1.17692	0.823018	-0.676229	1.52644	1.21202	1.7016	NA	0.527173	1.16582	1.67361
215	REACTOME_DISEASES_ASSOCIATED_WITH_SURFACTANT_METABOLISM	340.5	NA	NA	NA	NA	1.30001	NA	NA	1.11513	0.73553	NA	NA	NA	NA	NA	NA	NA	NA	NA	NA	NA	NA	NA
216	REACTOME_FLT3_SIGNALING	341	-1.04571	1.64596	0.846031	0.755599	0.745024	1.71425	-1.09504	1.192	1.15394	1.26916	1.03251	0.671121	1.44268	-0.587238	0.795237	1.52644	1.00233	1.59554	-1.33567	1.09358	1.16582	1.24239
217	REACTOME_HOST_INTERACTIONS_OF_HIV_FACTORS	342	1.59908	1.16526	0.874739	0.847223	1.42463	0.979416	-0.619732	-0.598037	0.823312	1.12404	1.70895	1.20303	1.73143	0.59623	1.66564	2.3013	1.66524	1.94381	1.19457	-1.04874	0.990871	1.13123
218	REACTOME_SIGNALING_BY_CSF3_G_CSF	342.5	0.874975	0.976285	1.07464	0.91113	-1.36787	1.39088	-1.36102	-0.906541	1.32346	1.02651	0.772941	0.804374	1.53833	1.27557	1.17237	1.40345	1.4346	2.39458	-0.782728	1.32889	1.16582	1.9829
219	REACTOME_RELEASE_OF_APOPTOTIC_FACTORS_FROM_THE_MITOCHONDRIA	344	1.25252	1.21884	NA	NA	-0.807646	1.26547	NA	0.960655	1.04373	NA	1.18418	1.20798	1.08939	1.5203	1.6399	NA	-0.554791	1.01598	1.03914	0.740296	NA	1.20357
220	REACTOME_ASSEMBLY_OF_THE_PRE_REPLICATIVE_COMPLEX	344.25	0.983333	1.24489	0.903998	0.461395	1.20517	1.09873	-0.748212	0.522004	0.975157	1.23694	0.628908	1.04502	1.94453	1.07089	1.62085	1.94612	2.0021	1.81013	0.548723	-1.52478	1.15476	1.52617
221	REACTOME_METABOLISM_OF_COFACTORS	344.5	1.30775	1.33234	1.28563	1.27629	-0.788507	1.30953	1.33676	1.22208	1.29599	1.23698	-1.0711	-0.933654	1.37236	-0.958485	0.603274	1.37653	0.766854	1.08946	-0.958898	0.915607	0.885156	0.709128
222	REACTOME_NOTCH2_ACTIVATION_AND_TRANSMISSION_OF_SIGNAL_TO_THE_NUCLEUS	344.5	0.794478	1.12973	NA	NA	0.852789	1.40503	-1.53749	1.10404	-0.547305	-0.864143	0.906011	0.538519	1.51476	1.14476	1.14245	0.960854	1.26822	1.53889	1.01228	-0.814096	1.16582	1.40943
223	REACTOME_MAPK1_ERK2_ACTIVATION	346	1.15383	1.26142	-0.917595	1.17879	1.2914	1.41498	1.10442	0.838135	1.48123	0.861764	NA	NA	-0.787645	-1.33654	1.00618	1.30203	1.25376	1.30667	NA	1.49101	0	1.10448
224	REACTOME_DOWNREGULATION_OF_ERBB2_SIGNALING	346.25	2.00097	1.48124	1.34907	1.07338	0.923144	1.71697	0.934162	1.69168	1.29042	1.05604	-0.653472	0.869055	1.72773	1.14476	-0.626468	1.20187	1.65987	1.63373	-1.1741	0.984649	-0.700391	1.17271
225	REACTOME_ACTIVATION_OF_BH3_ONLY_PROTEINS	346.5	1.72388	1.08036	1.14211	1.0798	1.83763	1.54316	1.43942	0.713025	1.13599	1.30403	1.17236	0.97539	0.721853	0.953779	0.963242	1.45694	0.527703	0.816061	-1.84575	1.03475	NA	-1.29248
226	REACTOME_TRANSCRIPTIONAL_REGULATION_OF_TESTIS_DIFFERENTIATION	347	NA	-1.30018	1.12958	NA	1.45783	0.918543	NA	1.22901	NA	NA	NA	NA	1.28721	NA	NA	NA	NA	NA	NA	NA	NA	0.677826
227	REACTOME_MAPK3_ERK1_ACTIVATION	347.25	1.15383	1.26142	-0.917595	1.29351	1.41689	1.41498	1.30781	1.00473	1.48123	0.861764	NA	NA	-0.787645	-1.33654	0.752113	1.30203	1.25376	1.25563	NA	1.56374	NA	-0.66634
228	REACTOME_TRANSCRIPTIONAL_ACTIVITY_OF_SMAD2_SMAD3_SMAD4_HETEROTRIMER	348	1.3862	1.32101	-1.04091	-0.904422	-0.987352	1.4994	-1.59159	-0.707755	1.65149	-1.11262	0.93642	0.793077	1.21886	0.683855	-0.650025	1.36363	1.36931	2.31337	-1.281	1.75365	1.16582	1.41767
229	REACTOME_G1_S_DNA_DAMAGE_CHECKPOINTS	348.75	0.942482	1.15761	0.903998	-0.708808	1.2031	1.47224	-0.876863	0.667654	1.04845	1.13428	-0.55832	1.04502	1.57741	1.07089	1.62152	1.68933	1.82946	1.49446	0.581252	-1.5412	1.15476	1.5794
230	REACTOME_RIP_MEDIATED_NFKB_ACTIVATION_VIA_ZBP1	349	1.22461	1.57572	1.33089	0.690404	0.85648	1.33643	1.06455	1.10917	1.2968	1.39701	-1.24447	-0.737467	1.08488	-0.978271	-0.898321	1.32206	1.12041	1.21463	1.00077	1.40599	NA	0.830225
231	REACTOME_DISEASES_OF_CARBOHYDRATE_METABOLISM	350	1.37559	1.12449	-0.711604	0.954752	0.890286	1.50551	-1.28927	1.10545	0.509167	-1.1896	1.33143	1.00173	1.51476	1.14476	-0.622923	1.38477	0.904744	1.69085	NA	-1.07269	1.16582	1.60508
232	REACTOME_SEMAPHORIN_INTERACTIONS	350	1.04057	1.55094	1.89241	1.92955	0.933325	1.55376	1.16973	1.12858	1.39248	1.60377	0.911686	-0.908656	-0.968509	-1.29952	1.09886	-0.733937	0.591134	1.29482	0.588237	-0.89204	1.07226	0.619051
233	REACTOME_TRIGLYCERIDE_BIOSYNTHESIS	350.5	NA	NA	1.22407	NA	NA	NA	NA	1.16023	NA	1.32878	NA	0.716536	-0.802112	-1.04519	NA	-1.19529	NA	NA	0.790912	1.28662	NA	1.30917
234	REACTOME_PHASE_I_FUNCTIONALIZATION_OF_COMPOUNDS	351	-1.03832	1.33149	1.69944	1.5223	1.24943	0.861035	1.15899	1.50002	1.43521	1.03671	1.11816	0.960671	1.68316	0.682781	1.11818	1.50286	0.681236	1.22677	0.729135	-0.993227	NA	0.494549
235	REACTOME_INTERCONVERSION_OF_NUCLEOTIDE_DI_AND_TRIPHOSPHATES	352.5	1.51655	0.833398	1.22264	1.33127	1.6722	1.02462	1.02955	1.66525	1.07592	0.788538	1.26641	1.18547	1.01816	1.09551	1.2098	0.950957	1.20668	1.18782	1.25437	-1.05602	NA	-0.735057
236	REACTOME_DNA_REPLICATION_PRE_INITIATION	354.5	0.983333	1.24489	0.685662	0.518811	1.20517	1.09873	-0.748212	0.573779	0.975157	1.23694	0.628908	1.04502	1.81975	1.01852	1.46383	1.94612	2.0021	1.86517	0.643134	-1.08152	1.15476	1.39512
237	REACTOME_TRANSPORT_TO_THE_GOLGI_AND_SUBSEQUENT_MODIFICATION	357.25	1.61072	0.892696	1.48818	1.37663	1.54019	1.15003	1.31944	1.56687	1.05387	1.21201	-0.990707	1.37668	1.4483	-1.16951	-0.862175	-0.790415	1.29189	1.06727	-1.46707	-1.15481	1.10538	0.670348
238	REACTOME_REGULATION_OF_FZD_BY_UBIQUITINATION	358.5	0.810332	1.08825	NA	0.882259	-0.698248	1.50551	-1.53749	1.04522	-0.52922	-0.935942	-0.653472	1.00173	1.51476	1.14476	1.14245	1.29294	0.796919	1.60572	NA	1.15624	1.16582	1.58104
239	REACTOME_CARGO_TRAFFICKING_TO_THE_PERICILIARY_MEMBRANE	359.5	1.74665	1.27491	0.717907	1.10555	1.89272	1.23893	0.801038	1.20778	1.25168	1.16192	0.991443	NA	-0.988928	1.19795	0.91043	-0.758685	-0.749147	0.88355	0.945629	0.652029	NA	0.755497
240	REACTOME_NEGATIVE_REGULATION_OF_MET_ACTIVITY	360.5	1.29222	1.2904	-0.700412	-0.682736	0.852789	1.69982	-0.791671	1.17692	0.926685	0.92505	-0.653472	1.00173	1.28103	0.663242	1.14245	1.14437	0.65766	1.69291	-0.953861	1.33576	1.16582	1.65196
241	REACTOME_CELLULAR_RESPONSE_TO_STARVATION	361	1.04603	1.0445	1.1998	1.16816	1.20263	0.392679	-5.74461	0.677676	0.636614	1.68393	2.61614	1.79551	3.16582	3.34502	1.29809	4.02456	2.91633	4.69743	-1.03989	-1.48342	-1.55147	-0.800154
242	REACTOME_NEGATIVE_REGULATION_OF_FGFR1_SIGNALING	361.25	1.1289	1.09263	-0.917595	-0.709724	1.39551	1.53658	-0.975992	1.09424	1.29811	-1.03295	0.5057	1.00173	1.51476	-0.519987	1.07016	1.34129	1.26822	1.69604	-0.869882	0.639391	1.16582	1.48409
243	REACTOME_ANTIGEN_PROCESSING_CROSS_PRESENTATION	362	0.536624	1.27222	0.882155	0.501966	1.43614	0.933692	0.930284	0.915641	0.748113	1.0692	1.70475	1.13412	1.80574	1.56891	1.61153	1.00056	2.28787	2.00691	0.889472	-0.88764	-0.583385	2.35737
244	REACTOME_BUDDING_AND_MATURATION_OF_HIV_VIRION	363.5	1.44408	1.16786	0.71696	0.763132	0.722752	1.22957	-1.41705	0.566727	0.673465	-0.935942	0.906011	1.10425	1.64179	0.715703	1.21516	1.6409	1.58461	1.98047	1.35634	0.560996	-0.732307	1.71583
245	REACTOME_RHO_GTPASE_CYCLE	365.5	1.43496	1.84618	1.09396	1.08309	1.40527	1.35779	1.57634	1.02125	1.57115	1.11618	0.954382	0.761075	0.562129	-0.882496	-0.579812	-1.42783	-1.39066	-1.49814	0.722065	1.45718	1.41117	1.18501
246	REACTOME_PROPIONYL_COA_CATABOLISM	366	NA	NA	NA	NA	NA	NA	NA	NA	NA	NA	NA	0.934123	NA	NA	NA	NA	NA	NA	NA	NA	NA	NA
247	REACTOME_RHO_GTPASES_ACTIVATE_PKNS	366	1.66193	0.641213	1.15608	1.79019	1.63143	-0.756287	1.07111	-1.30455	0.65672	1.04926	0.853251	0.918019	1.36128	0.953779	1.18273	1.92363	0.880688	0.90984	0.490424	1.11263	0.935531	-0.722741
248	REACTOME_SIGNALING_BY_MET	366	0.849977	1.42732	1.83416	1.4875	1.80981	1.34046	1.86099	1.03651	1.51613	1.85598	-1.09525	0.46817	1.07339	-0.843407	-0.845923	-2.35061	1.36187	0.925728	-1.46972	1.33219	1.07798	0.621879
249	REACTOME_DECTIN_1_MEDIATED_NONCANONICAL_NF_KB_SIGNALING	367	1.08166	1.14366	1.13956	0.987629	1.18665	0.96677	-0.798369	-1.35833	1.12145	1.43644	0.610634	1.11423	1.94453	0.810738	1.4238	2.06222	1.61171	1.87126	0.603105	-1.58558	1.15476	1.54227
250	REACTOME_SCF_SKP2_MEDIATED_DEGRADATION_OF_P27_P21	370.5	1.06082	1.37531	0.965856	0.587859	1.11922	1.50231	-0.963988	0.585017	1.09347	1.16826	-0.405737	0.843242	1.24371	1.07961	1.55019	2.08874	2.0021	1.97599	0.548723	-1.76694	1.15476	1.48553
251	REACTOME_TRANSLOCATION_OF_SLC2A4_GLUT4_TO_THE_PLASMA_MEMBRANE	370.5	2.30174	0.948024	1.49131	1.27672	2.26464	1.49654	1.8726	1.40426	1.29529	1.33192	-1.19346	1.03323	1.18348	-0.655553	-0.986323	1.20811	-1.21008	0.802817	-1.68612	0.894067	-0.816571	0.905966
252	REACTOME_SIGNALING_BY_HEDGEHOG	372.5	1.18455	0.908203	1.11085	1.05737	1.36496	0.858668	1.07223	0.874427	0.963523	1.66645	-0.610386	1.00037	1.6345	0.678129	1.22932	1.78068	0.739496	1.912	-1.20968	-0.832781	1.41672	1.49415
253	REACTOME_MUSCLE_CONTRACTION	376	-0.819656	1.17847	1.74696	2.27878	1.23876	-1.43728	2.09979	1.05893	1.16913	1.9955	-0.877291	1.06591	1.25332	-0.448342	0.430125	1.32037	-0.732653	1.01948	-0.943934	-1.97299	1.25338	-1.21972
254	REACTOME_RESPONSE_OF_EIF2AK4_GCN2_TO_AMINO_ACID_DEFICIENCY	376	0.90723	0.893116	1.07536	1.30159	1.24783	-0.745645	-6.27305	-0.993244	0.459213	1.73243	2.36659	1.91358	3.12589	3.82847	1.34087	4.02193	3.04894	4.67779	-0.912072	-1.48009	-1.55147	-1.00672
255	REACTOME_BIOSYNTHESIS_OF_MARESINS	376.5	NA	NA	NA	NA	NA	NA	NA	NA	NA	NA	0.853958	NA	NA	NA	NA	NA	NA	NA	NA	NA	NA	NA
256	REACTOME_INTERFERON_GAMMA_SIGNALING	377	0.811043	1.45563	0.94454	-1.29677	-1.62629	1.80226	1.69104	-0.790502	1.24677	-0.854624	-1.03151	-1.17206	1.51626	-0.782739	2.09173	-0.866789	1.48312	1.93228	1.25582	1.42441	-1.39698	1.48463
257	REACTOME_O_LINKED_GLYCOSYLATION	377	-0.646708	1.38549	1.2527	0.641338	-1.0521	1.83931	-0.78283	1.61368	1.60888	1.32125	NA	0.590594	1.21867	NA	1.07338	-1.14646	1.608	-1.05495	NA	1.33933	NA	-1.27059
258	REACTOME_FCGAMMA_RECEPTOR_FCGR_DEPENDENT_PHAGOCYTOSIS	378	1.28032	1.39896	0.92384	0.802385	1.16515	1.46128	0.955759	1.04076	1.23085	0.713216	1.97552	1.93716	-0.821228	2.0632	1.55976	-0.920844	-1.0623	-1.40195	1.78009	-0.966601	1.00759	2.07066
259	REACTOME_FORMYL_PEPTIDE_RECEPTORS_BIND_FORMYL_PEPTIDES_AND_MANY_OTHER_LIGANDS	378	1.05839	1.1479	NA	1.16588	1.66302	0.935063	1.19455	1.40231	1.0704	NA	NA	NA	1.23554	NA	NA	0.703949	1.05541	1.27131	NA	NA	1.02189	0.716636
260	REACTOME_SPRY_REGULATION_OF_FGF_SIGNALING	378	1.42737	1.11334	-0.917595	-0.709724	1.23974	1.41498	-1.2551	0.999335	1.14053	-1.03295	0.5057	1.00173	1.51476	-0.519987	1.07016	1.34129	1.26822	1.69604	-0.869882	0.639391	1.16582	1.13521
261	REACTOME_ASPARAGINE_N_LINKED_GLYCOSYLATION	378.5	1.53042	1.15379	1.17465	1.37741	1.4026	1.21021	1.10105	1.44705	0.812567	0.84736	-1.1429	1.42553	1.92005	-1.178	0.569052	0.85354	0.963327	1.62532	-1.52243	-1.05023	1.4528	0.787106
262	REACTOME_METHYLATION	380	-0.950952	1.37213	1.04941	0.902518	1.3983	1.61406	NA	0.988122	1.45913	0.862249	1.17928	NA	0.876887	1.09278	NA	1.25353	0.931766	1.30948	1.30322	-0.886498	NA	-0.740505
263	REACTOME_CHK1_CHK2_CDS1_MEDIATED_INACTIVATION_OF_CYCLIN_B_CDK1_COMPLEX	380.5	1.8399	1.09236	1.18417	1.32305	1.83814	1.18144	1.38586	-0.619044	1.28747	1.09021	NA	0.97539	0.721131	0.846809	NA	1.12702	NA	NA	-1.07949	1.02866	NA	-1.19427
264	REACTOME_P38MAPK_EVENTS	380.5	1.34562	0.954045	1.47457	1.41496	0.909986	1.22032	1.01551	1.30219	1.21327	0.881838	NA	NA	-1.11346	-0.722922	1.11445	NA	-0.926419	1.02063	1.24909	-0.7619	NA	1.23074
265	REACTOME_ION_CHANNEL_TRANSPORT	382	1.34644	1.73154	0.775474	1.40593	-0.596992	1.32707	1.6529	1.50119	1.26875	0.951529	1.28337	1.61757	1.70593	0.919839	-1.01647	0.95398	0.728076	1.24141	-1.40817	-1.3117	0.782926	-0.543002
266	REACTOME_PLATELET_AGGREGATION_PLUG_FORMATION	382.25	1.24289	0.970501	1.87937	1.20806	1.86496	-0.702971	2.01958	1.29998	1.03409	1.59152	0.768736	NA	1.41793	-0.998154	-0.851005	-1.65422	1.75421	-1.10581	-1.40695	1.21283	NA	0.775559
267	REACTOME_COPI_DEPENDENT_GOLGI_TO_ER_RETROGRADE_TRAFFIC	382.5	1.64051	0.846458	1.67689	1.57682	1.93082	1.29389	1.61436	0.99801	1.12873	1.3201	-0.845877	0.829719	1.93903	-0.644777	0.894706	0.827083	-0.618756	1.38026	-1.31791	-0.860566	1.0323	-0.660317
268	REACTOME_INTERLEUKIN_1_PROCESSING	383	1.1774	1.22324	1.48918	1.21407	-0.877234	1.04196	1.17425	1.21221	0.74795	1.27229	NA	0.557965	0.718247	-0.845068	1.05631	NA	1.14864	1.24758	1.03386	1.27875	NA	1.03984
269	REACTOME_TNFR2_NON_CANONICAL_NF_KB_PATHWAY	383	1.18064	1.14744	1.06594	1.23963	1.33091	1.07414	0.758279	0.96626	1.23562	0.967125	-0.409851	0.691685	1.70187	-1.07995	1.0604	1.9245	1.47981	1.61855	-1.14981	0.730735	1.15476	1.32602
270	REACTOME_CYCLIN_A_CDK2_ASSOCIATED_EVENTS_AT_S_PHASE_ENTRY	383.25	0.859975	1.5351	0.813121	-0.731161	1.11922	1.60551	-0.963988	-0.650071	1.22169	0.966126	0.678451	0.56226	1.35915	1.07961	1.39566	1.99182	2.07675	1.85373	-0.686276	-1.45191	1.15476	1.31061
271	REACTOME_RHO_GTPASES_ACTIVATE_IQGAPS	384	1.87432	0.888877	1.38543	1.18107	1.71202	1.08682	1.82674	1.0824	1.38147	1.32742	-1.12139	1.21608	1.81	-1.65534	-1.40637	1.5642	-1.011	1.23833	-2.14739	-0.970349	-0.865481	-1.179
272	REACTOME_ASSEMBLY_OF_COLLAGEN_FIBRILS_AND_OTHER_MULTIMERIC_STRUCTURES	384.5	-1.81245	1.6694	1.73889	1.31286	2.58606	-0.843656	1.90271	1.99379	1.045	2.09552	NA	-1.00266	-1.98633	0.922264	1.05073	-3.26132	1.26807	-1.78118	-1.24679	-1.22653	1.09385	1.13603
273	REACTOME_ATTACHMENT_OF_GPI_ANCHOR_TO_UPAR	386.5	1.08489	1.20723	1.28849	1.02204	1.27501	1.28536	-0.900085	0.973058	1.02692	1.23397	NA	NA	NA	NA	NA	NA	1.30849	NA	NA	NA	NA	-0.897687
274	REACTOME_SIGNALING_BY_ERBB4	386.5	1.2182	1.09975	1.50061	0.597234	0.95865	1.34744	1.04474	1.04574	-0.873539	1.38468	0.912586	0.895079	1.59832	0.638554	-0.779666	1.36199	1.47501	1.36549	0.586059	0.993456	-0.561312	-1.2294
275	REACTOME_MAPK6_MAPK4_SIGNALING	387	0.868912	1.2281	-0.9011	-1.0755	0.777898	1.69441	-1.09374	-0.675446	1.10105	-0.911517	0.61076	0.71051	1.3081	1.04988	1.99911	1.74651	1.12123	1.6865	0.827952	-1.12991	1.24817	2.01614
276	REACTOME_SIGNALING_BY_EGFR	387.5	1.58338	1.2904	0.566428	-0.800168	0.779615	1.50551	-0.609807	1.72754	1.29811	0.660374	0.947971	0.986758	1.38389	0.740261	-0.906423	0.798156	1.88742	1.18332	-0.816503	1.24155	1.16582	1.01861
277	REACTOME_DEFECTIVE_CHST14_CAUSES_EDS_MUSCULOCONTRACTURAL_TYPE	388.5	1.05804	0.955616	1.15821	0.78907	1.31269	NA	1.22236	1.05424	1.22667	1.25203	NA	NA	NA	NA	NA	0.727999	-0.827267	NA	NA	NA	NA	NA
278	REACTOME_DEFECTIVE_CHST3_CAUSES_SEDCJD	388.5	1.05804	0.955616	1.15821	0.78907	1.31269	NA	1.22236	1.05424	1.22667	1.25203	NA	NA	NA	NA	NA	0.727999	-0.827267	NA	NA	NA	NA	NA
279	REACTOME_SMOOTH_MUSCLE_CONTRACTION	388.5	0.961673	0.735139	1.39914	1.87256	1.40428	-2.48648	1.68157	0.86546	-0.696618	1.6963	1.39571	1.16672	1.19207	0.882458	1.04458	2.18384	0.458034	1.21441	1.01439	-1.26927	1.12366	0.776592
280	REACTOME_CROSS_PRESENTATION_OF_SOLUBLE_EXOGENOUS_ANTIGENS_ENDOSOMES	388.75	0.680983	0.889944	0.903998	0.461395	1.08798	-0.995493	1.11759	0.762963	0.894105	1.42031	1.06029	1.07096	1.40736	0.819858	1.40723	1.2947	1.88886	1.47244	0.548723	-1.39162	0.977489	1.77355
281	REACTOME_CELL_CYCLE_MITOTIC	389.5	1.53546	1.32338	1.2228	1.5939	1.72506	1.27216	0.797397	0.995441	1.14655	1.62685	-0.954688	-0.643973	0.737411	-1.03162	1.1352	1.11712	-0.650515	1.24309	-1.40277	0.713857	1.24626	-0.758349
282	REACTOME_CARGO_RECOGNITION_FOR_CLATHRIN_MEDIATED_ENDOCYTOSIS	390.25	1.81145	1.47154	-1.76545	-1.05756	-0.652015	1.31746	-1.10312	1.3993	0.682406	-1.31551	1.34948	1.35971	-1.21131	1.03246	1.36469	-0.568058	1.47443	1.41992	1.11564	0.623866	0.733865	0.910587
283	REACTOME_REGULATION_OF_RUNX3_EXPRESSION_AND_ACTIVITY	390.5	0.959026	0.996398	1.0755	0.845764	1.22776	1.06731	-0.588075	-0.690661	0.963647	1.06997	1.33151	1.04502	1.64783	0.762104	1.33879	1.60153	1.6667	1.62835	0.601474	-1.15973	1.15476	1.65
284	REACTOME_REGULATED_PROTEOLYSIS_OF_P75NTR	391	1.28322	1.30912	1.26787	1.21956	-0.877234	0.986096	1.00615	1.28989	0.891516	1.0372	NA	NA	-1.03832	-0.845068	NA	NA	0.87442	1.24758	1.17438	1.27875	NA	0.828264
285	REACTOME_METABOLISM_OF_NITRIC_OXIDE_NOS3_ACTIVATION_AND_REGULATION	391.25	1.48862	1.33283	1.28563	1.27629	1.24036	1.29513	1.51185	1.37054	1.14613	1.23698	-0.825218	-1.13802	0.60717	0.791483	0.99491	0.891587	0.806439	1.25066	-0.834398	-0.565167	0.885156	1.02214
286	REACTOME_RHO_GTPASES_ACTIVATE_ROCKS	392.5	-1.2243	-1.09934	1.20753	1.83493	0.897582	-1.43054	0.669206	-0.965618	-1.0507	1.07414	1.21607	0.918019	1.0335	0.730338	1.18273	1.55387	0.743081	1.24	0.92929	1.52224	1.1876	1.21847
287	REACTOME_TP53_REGULATES_TRANSCRIPTION_OF_GENES_INVOLVED_IN_G2_CELL_CYCLE_ARREST	393	1.72112	1.0195	1.13461	0.897954	1.31717	1.18144	1.06236	1.19168	0.576181	0.453596	1.16808	1.11643	1.25285	0.880172	-0.930138	0.594188	0.777925	0.802116	1.03914	1.26709	NA	-0.915478
288	REACTOME_UCH_PROTEINASES	395	1.22336	1.1114	0.576791	0.499502	1.23016	0.848761	-0.675202	-1.20878	-0.915903	1.17464	1.37608	1.04502	1.24514	-0.416959	1.2696	1.5523	1.48702	1.44891	-0.773699	-1.17428	0.587403	1.34687
289	REACTOME_PTK6_PROMOTES_HIF1A_STABILIZATION	396	1.40382	1.07507	1.11812	NA	1.59612	1.20159	-0.59147	0.780239	1.46495	NA	NA	NA	1.08974	NA	1.26562	NA	1.27971	1.05531	1.10648	-1.18915	NA	-1.0377
290	REACTOME_SIGNALING_BY_RHO_GTPASES_MIRO_GTPASES_AND_RHOBTB3	396.5	1.86031	1.57722	1.28783	1.39183	1.84947	0.990926	1.65347	0.93127	1.44854	1.45895	0.762816	1.0376	0.709553	-1.11499	0.941088	-0.657906	-1.37411	-1.2636	-0.746438	1.33546	0.945071	0.797987
291	REACTOME_ACTIVATION_OF_BAD_AND_TRANSLOCATION_TO_MITOCHONDRIA	398.25	1.8399	1.09236	1.05365	1.1282	1.94848	1.18144	1.59427	0.95104	1.08769	1.09021	NA	0.97539	0.721131	0.846809	NA	1.12702	0.993795	NA	-1.6156	1.08844	NA	-1.34436
292	REACTOME_ACTIVATION_OF_AMPK_DOWNSTREAM_OF_NMDARS	400	1.77693	1.00361	1.81649	1.61952	1.48024	1.26614	1.3766	0.935161	1.38147	1.51471	-1.48942	NA	1.20433	-1.17584	-1.18445	1.09913	-1.63048	1.15486	-1.7958	0.777923	1.10538	-0.991283
293	REACTOME_TGF_BETA_RECEPTOR_SIGNALING_IN_EMT_EPITHELIAL_TO_MESENCHYMAL_TRANSITION	400	1.12215	1.14415	1.05565	1.53309	1.05586	1.50551	-1.40971	-0.959948	-0.611452	-0.727227	0.948704	1.00173	1.11668	1.14476	0.65856	1.52644	0.79968	1.89893	1.12893	0.772732	1.16582	1.5162
294	REACTOME_BIOSYNTHESIS_OF_EPA_DERIVED_SPMS	401	-1.3057	1.28075	0.884765	1.07269	-1.30045	NA	NA	-0.921457	1.05395	0.854751	1.10069	NA	NA	1.25346	1.2112	0.82339	1.32978	1.29201	NA	-1.14022	NA	1.30285
295	REACTOME_INLB_MEDIATED_ENTRY_OF_LISTERIA_MONOCYTOGENES_INTO_HOST_CELL	401	1.27092	1.2904	-0.873364	-0.886247	0.790281	1.50551	-1.15109	0.86231	0.921175	-0.935942	0.906011	1.00173	1.51476	0.663242	1.14245	1.35628	0.836273	1.79602	-0.816503	0.977689	1.16582	1.47905
296	REACTOME_REGULATION_OF_LOCALIZATION_OF_FOXO_TRANSCRIPTION_FACTORS	401.5	1.78078	1.2683	0.921695	1.1282	1.72781	1.38401	1.05819	1.38105	1.11332	0.942695	NA	-0.621168	-0.568683	-0.762264	NA	NA	NA	NA	-1.38942	0.990401	NA	-1.58637
297	REACTOME_MAPK_FAMILY_SIGNALING_CASCADES	403	1.25805	1.11779	-1.17221	-1.37317	1.13912	1.47777	0.99685	0.99312	1.21852	-1.15374	0.707836	0.738586	1.22211	0.896876	2.10143	1.4096	1.82319	1.37977	-0.676599	0.630689	0.871955	1.36633
298	REACTOME_DOWNREGULATION_OF_ERBB2_ERBB3_SIGNALING	403.5	1.45499	1.2904	NA	1.28711	0.852789	1.50551	-1.53749	1.04522	0.921175	-0.935942	-0.653472	0.676335	1.51476	1.14476	1.14245	1.29294	0.796919	1.81856	-1.47141	0.990581	-0.700391	1.14171
299	REACTOME_SIGNALING_BY_NOTCH1_HD_DOMAIN_MUTANTS_IN_CANCER	403.5	0.85527	1.2904	NA	NA	0.790281	1.42275	-1.53749	1.04522	-0.547305	-0.748941	0.906011	0.657494	0.875157	1.14476	1.14245	0.874261	1.26822	1.31199	NA	-0.814096	1.16582	1.44599
300	REACTOME_ESR_MEDIATED_SIGNALING	406.75	1.30507	1.33444	-1.59094	-0.994103	1.28981	1.42399	-1.31388	1.44626	-1.54486	-1.70348	0.8353	-0.827714	-1.41325	1.12572	0.94849	1.07361	1.39902	1.32198	-0.747411	1.42571	1.79321	1.042
301	REACTOME_EPH_EPHRIN_SIGNALING	407	1.52009	0.653434	0.81415	1.05277	1.90362	-1.40905	0.989092	0.935725	-0.595282	1.21325	2.15041	0.599075	0.97432	1.17873	1.20302	1.1514	0.7106	1.41715	1.41857	0.678704	-0.794279	1.24533
302	REACTOME_CLEC7A_INFLAMMASOME_PATHWAY	407.5	1.00072	1.30912	0.953677	0.844704	-1.03124	1.19168	-0.783974	1.51472	0.891516	1.03749	NA	0.967887	-0.79867	0.911123	NA	NA	1.13048	1.24758	-0.871615	1.27875	NA	1.13046
303	REACTOME_SYNTHESIS_OF_16_20_HYDROXYEICOSATETRAENOIC_ACIDS_HETE	408.25	-1.31373	NA	NA	NA	NA	0.907529	NA	NA	1.25604	NA	NA	NA	1.31727	NA	NA	NA	1.08631	1.25665	NA	NA	NA	NA
304	REACTOME_SYNTHESIS_OF_EPOXY_EET_AND_DIHYDROXYEICOSATRIENOIC_ACIDS_DHET	408.25	-1.31373	NA	NA	NA	NA	0.907529	NA	NA	1.25604	NA	NA	NA	1.31727	NA	NA	NA	1.08631	1.25665	NA	NA	NA	NA
305	REACTOME_SHC1_EVENTS_IN_ERBB2_SIGNALING	409.5	1.5527	NA	1.20689	1.47367	NA	NA	-0.6797	1.48362	1.18319	NA	-0.739851	0.838836	1.26467	-0.789117	-0.877821	-0.889812	1.64633	-0.821028	NA	1.64135	-1.23568	-1.04994
306	REACTOME_INTERLEUKIN_3_INTERLEUKIN_5_AND_GM_CSF_SIGNALING	410	0.838819	0.712435	1.25006	1.34704	0.931314	1.44852	-1.08648	-0.499681	-0.76997	2.06275	0.912586	1.00173	1.64179	0.627067	-0.469129	1.52644	-0.54878	1.07655	-1.2027	1.35786	1.16582	1.35165
307	REACTOME_GAP_FILLING_DNA_REPAIR_SYNTHESIS_AND_LIGATION_IN_GG_NER	412.5	1.17058	1.09825	NA	-0.821732	0.790281	1.4396	-1.53749	-0.445408	-0.640814	-0.935942	0.906011	0.813705	1.29237	1.11701	0.695387	1.52644	1.26822	1.70235	0.771106	0.806686	1.16582	1.20464
308	REACTOME_BIOSYNTHESIS_OF_SPECIALIZED_PRORESOLVING_MEDIATORS_SPMS	415	-1.3057	1.28075	0.884765	1.20245	-1.30045	NA	NA	-0.921457	1.05395	0.854751	1.10069	NA	NA	1.25346	1.2112	0.82339	1.65374	1.29201	1.21212	-1.14022	NA	1.04535
309	REACTOME_SIGNALING_BY_PTK6	415	1.16568	1.60517	1.80523	1.50733	1.0214	1.92476	0.533977	1.48232	1.15143	-0.870912	1.07555	0.827949	0.927749	-0.739016	1.08339	0.977596	1.59858	1.48112	-0.60175	-1.60393	-0.700391	0.727158
310	REACTOME_SYNTHESIS_OF_15_EICOSATETRAENOIC_ACID_DERIVATIVES	415	-1.3057	1.28075	0.884765	1.07269	NA	NA	NA	-1.15671	1.05395	0.854751	1.00693	0.817827	NA	1.25346	NA	0.82339	1.31014	1.29201	NA	-1.14022	NA	1.30285
311	REACTOME_COLLAGEN_CHAIN_TRIMERIZATION	415.5	-1.21459	1.57417	1.73889	1.61704	2.17931	-0.687673	1.68015	1.56064	1.01094	2.09552	NA	0.832533	-1.69096	NA	NA	-3.07455	1.77697	-1.81098	-1.24679	NA	NA	-0.79321
312	REACTOME_SEALING_OF_THE_NUCLEAR_ENVELOPE_NE_BY_ESCRT_III	415.75	1.83654	1.00361	1.77043	1.42333	1.44503	1.08065	1.3766	1.04372	1.48531	1.51471	-1.23562	-0.744954	1.47627	-1.37879	-1.18445	1.26854	-1.06496	1.33963	-1.55688	0.553781	0.870764	-0.673247
313	REACTOME_SIGNALING_BY_FGFR1	416.25	-1.12556	1.19177	0.837715	0.989869	1.08323	1.53658	-0.797456	1.09424	1.41578	0.628969	-0.418731	1.00173	1.64179	-0.519987	-0.845923	1.16259	1.00233	1.42011	-0.869882	1.12442	1.16582	1.39973
314	REACTOME_OPSINS	417	NA	NA	NA	NA	NA	NA	NA	1.03958	NA	NA	NA	NA	NA	NA	NA	NA	NA	NA	NA	NA	NA	NA
315	REACTOME_TRANSPORT_OF_CONNEXONS_TO_THE_PLASMA_MEMBRANE	417.5	1.79016	1.10983	1.81649	1.61952	1.46849	1.26614	1.3766	0.935161	1.48531	1.51471	-1.23562	NA	1.49922	-1.17584	-1.18445	0.925407	-1.41965	1.35716	-1.67522	-0.480377	0.870764	-0.796455
316	REACTOME_CILIUM_ASSEMBLY	418	1.78636	1.16766	1.89193	1.76521	1.55022	1.36144	1.43011	1.22402	1.50115	1.82758	-1.40818	-1.09446	0.904733	-1.19563	0.909931	-0.461776	-1.42446	-0.534624	-1.33782	-0.957274	1.27107	-0.735866
317	REACTOME_ASSEMBLY_AND_CELL_SURFACE_PRESENTATION_OF_NMDA_RECEPTORS	418.5	1.77578	1.00361	1.81649	1.63046	1.4029	1.26614	1.3766	0.935161	1.38147	1.51471	-1.3613	NA	1.47627	-1.17584	-1.0885	0.925407	-1.41965	1.35716	-1.67522	-0.793419	0.870764	-0.796455
318	REACTOME_GAP_JUNCTION_ASSEMBLY	418.5	1.78096	1.10983	1.81649	1.61952	1.46849	1.33173	1.3766	0.935161	1.48531	1.51471	-1.23562	NA	1.49922	-1.17584	-1.18445	-1.15692	-1.41965	1.08895	-1.67522	-0.480377	0.870764	-0.796455
319	REACTOME_IKBA_VARIANT_LEADS_TO_EDA_ID	418.5	1.03157	1.57572	1.48918	0.690404	0.900321	1.36697	0.934763	1.10917	1.38688	1.27229	-1.24447	-0.737467	1.08488	-0.845068	-0.846281	1.32206	1.12041	1.21463	0.839148	1.59699	NA	0.610959
320	REACTOME_POST_CHAPERONIN_TUBULIN_FOLDING_PATHWAY	418.5	1.77693	0.894718	1.81649	1.62214	1.49691	0.844041	1.3766	0.839621	1.10478	1.51471	-1.23562	NA	1.42444	-1.17584	-0.967601	1.09913	-1.41965	1.27524	-1.91386	0.546016	0.870764	-0.725411
321	REACTOME_ACTIVATION_OF_NMDA_RECEPTORS_AND_POSTSYNAPTIC_EVENTS	419	1.69494	0.726395	2.01609	1.61994	1.0743	0.904158	1.53564	1.03757	1.23097	1.67143	-1.68214	NA	1.38287	-1.17468	-0.799876	1.09913	-1.3598	1.25467	-1.7958	0.845953	1.10538	-1.3766
322	REACTOME_ADAPTIVE_IMMUNE_SYSTEM	419	1.36222	1.17417	0.740574	0.78494	1.24269	1.17816	1.55558	1.01148	0.818023	0.861963	0.961398	0.961099	1.17415	1.03658	1.47076	-1.15141	1.11473	1.05757	1.14346	0.869473	-0.78225	1.99637
323	REACTOME_KINESINS	422.5	1.79077	0.946718	1.73109	1.5183	1.55241	1.25457	1.52676	0.811265	1.38147	1.60775	-1.23562	0.992272	1.12256	-0.849691	-1.18445	1.09913	-1.17469	1.13253	-1.62217	-0.551329	1.0323	-0.709811
324	REACTOME_DEATH_RECEPTOR_SIGNALLING	423	1.15343	1.92242	1.02912	1.40537	1.63679	1.76641	1.08686	1.43713	1.64309	0.905622	-1.09773	-0.573312	0.756513	-0.951595	-1.08093	1.4522	-1.11517	1.4571	-1.45591	1.17208	0.679905	1.09901
325	REACTOME_INACTIVATION_OF_CSF3_G_CSF_SIGNALING	423.5	0.937023	0.976285	0.80057	0.713702	-1.36787	1.39088	-1.54149	-0.936398	1.32346	1.02651	0.772941	0.804374	1.40033	1.27557	1.06914	1.40345	1.4346	2.39458	-0.782728	0.916308	1.16582	2.21397
326	REACTOME_PEROXISOMAL_PROTEIN_IMPORT	423.5	1.21429	1.39363	-0.888326	-0.798861	-0.951338	1.37769	-1.30556	0.813931	0.793837	-1.11281	1.36485	0.81644	1.18668	1.34257	0.546647	1.50867	1.58461	1.86357	-1.01389	0.523755	1.16582	1.7085
327	REACTOME_SIGNALING_BY_FLT3_ITD_AND_TKD_MUTANTS	424	1.04537	1.41299	1.04201	1.33309	-1.13745	1.1866	1.00301	0.86231	1.18165	1.33012	-1.05753	-1.11556	-1.12865	1.01277	-0.754065	0.813902	-0.724109	1.2078	-1.21419	1.83402	NA	1.46038
328	REACTOME_FORMATION_OF_INCISION_COMPLEX_IN_GG_NER	424.25	0.873034	0.70275	0.765182	0.567927	1.07646	1.17448	-1.5216	1.04522	-0.712614	1.14163	1.27059	0.717964	1.49983	1.62749	1.16736	1.13596	1.58461	1.86306	1.04587	0.477147	1.16582	1.04096
329	REACTOME_PIWI_INTERACTING_RNA_PIRNA_BIOGENESIS	425	1.35693	1.31342	1.28563	0.814994	0.700489	1.51304	1.33676	1.04496	1.30978	1.23698	-0.975086	-1.02246	1.02979	1.20023	0.97473	1.30471	0.876381	1.03635	0.551244	1.02677	-1.2716	-0.696293
330	REACTOME_STABILIZATION_OF_P53	425.75	0.757537	0.91501	0.903998	-0.761902	1.2031	1.09873	-0.83705	0.610179	0.975157	1.13428	0.736844	1.04502	1.77932	1.07089	1.53168	1.62979	1.82946	1.35305	0.581252	-1.5412	1.15476	1.57384
331	REACTOME_PHASE_1_INACTIVATION_OF_FAST_NA_CHANNELS	426	NA	NA	NA	NA	NA	NA	0.972991	NA	NA	NA	NA	NA	NA	NA	NA	NA	NA	NA	NA	NA	NA	NA
332	REACTOME_FANCONI_ANEMIA_PATHWAY	426.25	1.45499	1.2904	0.763074	-0.772855	0.790281	1.44793	-1.53749	1.04522	0.921175	-0.64973	0.906011	0.812476	1.09622	1.17949	0.695387	1.52644	0.937825	1.62372	0.771106	0.99463	1.16582	1.20856
333	REACTOME_METABOLISM_OF_CARBOHYDRATES	429	1.62566	1.4857	1.86574	1.19512	0.924305	1.52272	0.688684	1.29799	0.510016	1.19998	0.703818	1.81168	0.48269	0.814363	0.91452	1.32623	0.619277	1.09341	0.753931	-1.10024	1.00616	1.00627
334	REACTOME_SIGNALING_BY_RETINOIC_ACID	430	1.13335	0.761436	-0.750498	0.721984	1.54569	0.991216	1.19327	1.01357	0.830702	NA	NA	0.995038	2.00624	0.906978	NA	1.06306	1.23442	1.19733	NA	1.21534	NA	1.23959
335	REACTOME_RECRUITMENT_OF_NUMA_TO_MITOTIC_CENTROSOMES	431.5	1.54146	1.39647	1.88637	1.81082	1.3585	1.13439	1.49532	1.1196	1.17139	1.72457	-1.58789	-1.13802	1.07227	-0.735845	1.05312	-0.708731	-1.29205	-0.736845	-1.33524	-1.13773	1.15264	-0.856484
336	REACTOME_RECYCLING_OF_EIF2_GDP	431.5	1.23728	NA	-0.723128	1.34064	0.978409	0.685052	NA	NA	1.07216	NA	NA	NA	NA	NA	1.07445	0.989966	NA	0.67878	0.901353	0.767907	NA	1.12414
337	REACTOME_DISEASES_OF_PROGRAMMED_CELL_DEATH	432	-0.737793	1.13206	-0.760865	1.61035	1.59041	1.1439	-0.900475	0.990636	1.07011	-0.910375	0.968821	0.713411	0.796966	-0.601733	-0.936436	1.25721	1.32228	1.57687	-0.738019	1.0838	1.3283	1.41913
338	REACTOME_INSERTION_OF_TAIL_ANCHORED_PROTEINS_INTO_THE_ENDOPLASMIC_RETICULUM_MEMBRANE	432	1.13731	1.49878	0.958611	0.913242	1.08011	0.90494	1.03771	1.58383	1.44342	1.06844	1.46636	1.25113	1.56682	1.57303	NA	0.829506	1.64591	0.998299	0.715845	-0.846024	-1.13353	-1.34181
339	REACTOME_SIGNALING_BY_FGFR3	432.25	0.821307	1.11334	0.837715	0.989869	1.30026	1.41498	-1.12056	0.999335	1.29811	0.628969	-0.418731	1.00173	1.64179	-0.519987	-0.845923	1.34129	1.00233	1.42011	-0.869882	1.12442	1.16582	1.32587
340	REACTOME_SIGNALING_BY_FGFR4	432.25	0.821307	1.11334	0.837715	0.989869	1.2227	1.41498	-1.12056	0.999335	1.29811	0.628969	-0.418731	1.00173	1.64179	-0.519987	-0.845923	1.34129	1.00233	1.42011	-0.869882	1.12442	1.16582	1.32587
341	REACTOME_LEISHMANIA_INFECTION	432.5	1.06472	1.53543	-1.08835	0.808163	1.14891	1.13813	-0.967981	1.0751	1.1993	-0.924642	2.24813	1.71696	0.974166	1.93024	2.26085	-0.62021	1.01551	0.954685	1.95829	1.02917	1.49503	2.46288
342	REACTOME_SYNTHESIS_OF_ACTIVE_UBIQUITIN_ROLES_OF_E1_AND_E2_ENZYMES	432.5	1.55937	1.13105	-0.971674	0.898233	0.624097	1.31347	-0.842016	0.690053	0.860118	-0.926251	-0.529413	1.00173	1.10446	0.857527	-0.845923	1.322	1.43072	1.30412	-1.40166	1.09174	1.16582	1.12413
343	REACTOME_TERMINATION_OF_TRANSLESION_DNA_SYNTHESIS	433	1.05	1.09825	-0.834046	-0.821732	1.02982	1.6215	-1.53749	0.712188	0.783878	-0.5797	0.906011	0.813705	0.946198	1.11701	1.17994	1.36595	1.58461	1.64312	0.943614	0.814649	1.16582	1.40154
344	REACTOME_CYTOSOLIC_TRNA_AMINOACYLATION	433.5	-0.888957	-1.07384	1.03079	NA	NA	-0.823913	NA	NA	NA	NA	NA	NA	NA	1.12778	NA	NA	1.11615	1.198	1.29662	NA	NA	-0.900899
345	REACTOME_HIV_INFECTION	433.5	1.38282	0.44342	-0.801818	0.96822	0.915317	0.522589	-0.490894	-1.04404	0.50369	1.00179	1.30577	1.0294	1.60559	0.81971	1.4448	2.33471	1.67526	1.66167	0.968847	0.550502	0.701102	1.17381
346	REACTOME_PCP_CE_PATHWAY	434	0.951281	1.10666	-0.59648	0.547395	1.43799	1.09873	-0.628303	0.494456	-0.915903	0.913342	1.33151	1.11135	1.64001	0.803364	1.72615	1.95948	1.57035	1.59388	0.945699	-1.20583	0.807661	1.75002
347	REACTOME_SIGNALING_BY_VEGF	434.5	1.53409	1.04228	0.945244	1.52583	1.45159	1.44151	1.26826	1.38052	1.60625	1.10876	1.02497	-1.05151	-0.7183	-0.569504	0.709784	-0.677876	0.905298	0.589164	0.79055	-1.63162	-0.930254	1.30343
348	REACTOME_EICOSANOIDS	434.75	NA	NA	NA	NA	NA	NA	NA	NA	NA	NA	NA	NA	1.10285	NA	NA	NA	NA	NA	NA	NA	NA	1.11151
349	REACTOME_NUCLEAR_SIGNALING_BY_ERBB4	435	1.46733	0.91611	1.39222	0.523944	1.24375	-1.24066	1.56094	1.0931	-0.9423	1.51004	NA	0.947184	1.62053	-0.664935	NA	0.886747	1.56767	-0.639041	0.782883	-1.36523	0.755621	-1.80373
350	REACTOME_PASSIVE_TRANSPORT_BY_AQUAPORINS	435	1.15614	1.02279	NA	0.715126	1.31587	NA	NA	NA	NA	NA	NA	NA	NA	NA	NA	1.01316	1.26438	NA	NA	NA	NA	NA
351	REACTOME_FOXO_MEDIATED_TRANSCRIPTION_OF_OXIDATIVE_STRESS_METABOLIC_AND_NEURONAL_GENES	437	-0.663121	1.31856	1.14962	1.24737	1.01716	1.50307	1.44349	1.52813	1.33014	0.656731	NA	-1.2155	-0.477732	-1.45441	NA	-0.730206	1.11487	1.33121	-1.21617	0.996114	NA	-0.954579
352	REACTOME_TNFS_BIND_THEIR_PHYSIOLOGICAL_RECEPTORS	437	NA	NA	1.80541	1.64561	1.11504	NA	-0.934895	1.26943	NA	1.74493	1.13087	-0.540903	-1.1334	NA	-0.747132	NA	1.08217	-1.02553	0.866549	1.56688	NA	-0.864425
353	REACTOME_ATTACHMENT_AND_ENTRY	440	1.07328	1.31299	0.874743	NA	1.056	1.23023	0.771595	1.3474	1.0328	NA	NA	NA	NA	NA	NA	NA	1.14003	1.20835	0.752621	0.74561	NA	-0.774016
354	REACTOME_TFAP2_AP_2_FAMILY_REGULATES_TRANSCRIPTION_OF_CELL_CYCLE_FACTORS	440	1.10629	1.47749	1.09235	NA	0.568073	1.47679	-0.789171	1.22561	1.15945	NA	-1.23688	NA	0.798988	NA	NA	1.05216	NA	1.30753	NA	NA	NA	-1.28958
355	REACTOME_ER_TO_GOLGI_ANTEROGRADE_TRANSPORT	441.5	1.61072	0.511872	1.36409	1.50294	1.64786	1.11054	1.36429	1.43482	1.06903	0.965818	-0.990707	1.37668	1.4483	-1.16951	0.823913	-0.73133	1.23435	0.92579	-1.53024	-1.29342	1.10538	-0.77217
356	REACTOME_NEGATIVE_REGULATORS_OF_DDX58_IFIH1_SIGNALING	442.75	1.92373	1.67623	-1.22879	-1.20806	0.811806	1.65478	-0.824539	0.901923	1.24439	-0.790574	0.475802	0.999886	1.21436	0.640257	1.18857	1.6077	1.25964	1.90422	-0.820165	0.772693	0.690697	1.95053
357	REACTOME_HCMV_INFECTION	444.5	1.37249	1.21311	1.52635	1.29733	0.759635	1.05229	1.35021	1.09292	1.06136	1.31619	-1.68214	-1.39109	1.34838	-1.3075	0.541822	1.40529	-0.768587	0.77954	-0.964475	0.94696	1.10538	-0.849243
358	REACTOME_HISTIDINE_CATABOLISM	445.5	NA	NA	NA	NA	NA	NA	NA	NA	NA	NA	NA	NA	NA	NA	NA	NA	NA	NA	NA	NA	NA	1.07766
359	REACTOME_ION_HOMEOSTASIS	445.5	-0.858397	1.15514	0.885646	1.50257	-1.00525	1.19598	1.72277	1.40979	1.24062	1.20365	-0.7836	1.1827	1.15768	0.916894	-0.664768	-0.571282	1.05199	1.29143	-1.09305	-1.82354	-0.628172	-1.3318
360	REACTOME_NEGATIVE_REGULATION_OF_MAPK_PATHWAY	447.5	1.35348	0.80496	-1.62393	-1.16397	-0.889349	1.1415	-1.51755	0.937368	1.31247	-1.59928	0.624504	1.33377	1.33225	1.01511	1.63676	1.84601	1.307	1.51178	-0.97121	-1.35116	0.867864	1.46582
361	REACTOME_ERBB2_ACTIVATES_PTK6_SIGNALING	447.75	1.63491	NA	NA	NA	NA	NA	-0.957273	1.34627	1.18319	NA	NA	0.838836	1.08974	NA	NA	NA	1.64047	0.833165	NA	NA	-1.23568	-1.02577
362	REACTOME_ERBB2_REGULATES_CELL_MOTILITY	447.75	1.67082	NA	1.06486	1.4698	0.894271	NA	-1.04242	1.34627	1.18319	0.850236	NA	0.838836	1.08974	NA	0.738159	NA	1.68216	0.833165	NA	1.40888	-1.23568	-1.02577
363	REACTOME_REGULATION_OF_RUNX2_EXPRESSION_AND_ACTIVITY	448.5	0.842123	1.40607	0.895291	0.611331	0.891957	0.795995	-0.795546	0.573779	0.967446	0.727867	1.14185	0.965512	1.61093	0.462522	1.22002	1.99115	1.45323	1.92147	0.820173	-1.40496	1.15476	1.42194
364	REACTOME_INITIAL_TRIGGERING_OF_COMPLEMENT	449	-1.0466	-1.2019	-0.983858	-1.1771	1.34593	-0.825599	0.946557	0.811821	1.0093	0.756425	1.71219	1.88129	1.50062	1.86292	1.76988	0.82319	1.17113	1.07476	1.64451	NA	NA	2.36687
365	REACTOME_METABOLISM_OF_POLYAMINES	450	1.12059	1.0845	0.891069	-0.451295	0.865631	0.434122	1.05325	-0.655731	1.04845	1.0097	-0.618501	0.714267	1.85205	0.760846	1.23364	1.69515	1.2792	1.62275	0.612502	-1.56334	0.977489	1.60888
366	REACTOME_P75_NTR_RECEPTOR_MEDIATED_SIGNALLING	450	1.26634	1.904	1.50378	1.66136	1.14266	1.67629	1.00144	1.46973	1.33924	1.33673	-0.672438	0.797349	0.576894	1.04222	-0.983706	1.03349	-1.02273	1.0375	0.64328	0.948813	0.803948	0.974494
367	REACTOME_DUAL_INCISION_IN_GG_NER	450.25	0.858624	0.812377	0.755915	-0.821732	0.923144	1.26159	-1.5216	-0.445408	-0.622698	-0.935942	1.13859	0.813705	1.58883	1.28297	0.937669	1.30987	1.26822	1.87077	1.19276	-0.829654	1.16582	1.13397
368	REACTOME_RECOGNITION_OF_DNA_DAMAGE_BY_PCNA_CONTAINING_REPLICATION_COMPLEX	450.25	1.01799	0.933342	0.974434	0.771379	0.852789	1.37725	-1.53749	-0.445408	-0.622698	0.769467	1.32608	0.813705	1.4554	0.907523	0.937669	1.52644	1.43072	1.92427	1.08656	0.599919	1.16582	1.19311
369	REACTOME_CELL_DEATH_SIGNALLING_VIA_NRAGE_NRIF_AND_NADE	451	1.18486	1.38293	1.18243	1.50966	0.974934	1.19437	0.930618	1.12641	1.00546	0.85793	1.03251	0.788866	0.582826	0.846809	-1.05688	0.560771	-1.34393	0.829759	0.728869	-0.57378	0.803948	1.10587
370	REACTOME_DEGRADATION_OF_BETA_CATENIN_BY_THE_DESTRUCTION_COMPLEX	451	1.12665	1.26523	0.85544	0.834114	1.10776	0.98877	-1.00581	0.96228	1.00754	0.763957	0.674596	1.10686	2.06151	-1.14374	1.27239	1.98892	1.1854	1.59645	0.751094	-1.46443	0.817578	1.21103
371	REACTOME_REGULATION_OF_SIGNALING_BY_CBL	451	-0.947681	0.762917	0.77026	1.13347	-0.703262	1.44852	-1.14956	-0.654914	-0.847829	1.10716	0.906011	1.00173	1.51476	1.14476	-0.845923	1.52644	0.498369	1.26073	-0.816503	0.905997	1.16582	1.77059
372	REACTOME_FGFR1_LIGAND_BINDING_AND_ACTIVATION	451.25	-1.30132	0.768705	NA	NA	1.09565	1.18728	1.20963	1.25043	0.986973	NA	NA	NA	NA	NA	NA	NA	NA	NA	NA	NA	NA	1.18777
373	REACTOME_FGFR1C_LIGAND_BINDING_AND_ACTIVATION	451.25	-1.30132	0.768705	NA	NA	1.09565	1.18728	1.20963	1.25043	0.986973	NA	NA	NA	NA	NA	NA	NA	NA	NA	NA	NA	NA	1.18777
374	REACTOME_METABOLISM_OF_VITAMINS_AND_COFACTORS	452.5	1.10954	1.83821	0.980912	-0.873767	1.16393	1.89391	1.6092	1.21243	1.1921	-0.818612	-1.38359	-1.14202	1.65781	-0.989957	0.836736	1.31512	1.48899	1.67834	1.1427	-1.01263	-0.770906	0.926638
375	REACTOME_RAF_INDEPENDENT_MAPK1_3_ACTIVATION	452.5	1.0582	1.23423	-1.42917	-1.23642	-0.883236	1.37294	-0.817125	0.783031	1.17118	-1.24081	0.824851	1.3353	1.06691	1.15921	1.46275	1.7376	1.70852	1.437	-0.736872	1.12099	0	-0.817047
376	REACTOME_NEUROFASCIN_INTERACTIONS	453.25	NA	1.0344	NA	NA	1.20231	1.1256	-1.19764	1.17827	1.19024	NA	1.22381	NA	0.876896	NA	1.22375	-1.21125	1.10919	1.24371	NA	-1.30756	NA	-1.2195
377	REACTOME_TGF_BETA_RECEPTOR_SIGNALING_ACTIVATES_SMADS	453.25	1.69501	1.03959	0.484294	1.53309	0.802396	1.35687	-1.19217	-0.788515	0.922113	0.716189	1.21478	0.766748	0.816687	1.02649	0.979086	1.2609	-0.531745	1.86389	-0.763556	1.35471	1.47994	1.10017
378	REACTOME_INTERFERON_SIGNALING	453.5	0.884666	1.17501	-1.27687	-1.69589	-1.03032	1.83523	0.909009	-1.12647	1.20941	-0.821803	-1.01678	-1.21645	1.40092	1.41215	2.07955	-0.750927	1.32264	1.92688	1.24559	0.708436	0.81713	1.59772
379	REACTOME_FATTY_ACID_METABOLISM	454	-1.11339	-0.758029	1.16961	1.30542	0.998193	0.903739	1.2521	0.929487	1.0681	0.915499	0.943736	1.47133	1.34181	1.35762	0.842187	0.791844	1.5101	1.16423	0.964139	0.593774	NA	-0.842266
380	REACTOME_INTERLEUKIN_18_SIGNALING	455	1.08779	NA	NA	NA	NA	NA	NA	NA	NA	NA	0.853958	-0.898437	NA	NA	NA	NA	NA	NA	NA	NA	NA	1.08308
381	REACTOME_BASIGIN_INTERACTIONS	455.5	0.905514	1.08545	1.24953	1.59521	1.29861	1.54946	1.54513	1.295	1.41838	1.31244	-1.26344	0.490708	-1.13689	-1.29952	0.764709	0.922376	1.31034	1.37093	0.679881	-2.1015	-1.49074	-1.46728
382	REACTOME_VITAMIN_D_CALCIFEROL_METABOLISM	456	-0.732516	NA	1.00646	0.745514	NA	-0.726075	NA	1.31244	NA	1.27611	0.838467	NA	1.05093	1.07343	1.11491	0.764351	1.46839	1.4901	NA	-1.00531	NA	0.840676
383	REACTOME_CD28_DEPENDENT_VAV1_PATHWAY	456.75	1.32019	NA	0.721697	-0.592878	1.21625	NA	0.914114	0.999335	NA	1.05617	0.98757	NA	1.16256	-1.141	-1.07809	0.945686	1.14699	0.721904	NA	0.833452	NA	1.21847
384	REACTOME_DNA_DAMAGE_BYPASS	457	1.06861	0.933342	-0.887215	0.771379	1.00659	1.56287	-1.53749	0.974443	0.624945	0.999026	0.822046	0.813705	1.10875	0.770358	1.11876	1.11426	1.38513	1.62198	0.687331	-0.605299	0.808743	1.14225
385	REACTOME_SLBP_DEPENDENT_PROCESSING_OF_REPLICATION_DEPENDENT_HISTONE_PRE_MRNAS	457	1.11682	-0.565896	1.01873	-0.891538	1.0046	0.571574	-1.1077	0.909916	1.10708	1.41759	1.24899	NA	1.07016	NA	1.28246	1.13474	0.954998	1.41692	1.16212	-1.32659	NA	1.80821
386	REACTOME_ENDOSOMAL_SORTING_COMPLEX_REQUIRED_FOR_TRANSPORT_ESCRT	458	0.975674	1.04777	-0.832825	-0.649473	-0.805239	1.22957	-1.28995	0.566727	-0.650104	-0.935942	0.906011	0.808495	1.51476	0.715703	1.27007	1.51879	1.25993	1.70392	1.35634	0.522862	1.16582	1.90127
387	REACTOME_POST_TRANSLATIONAL_PROTEIN_MODIFICATION	458.5	1.15997	1.47417	0.991965	1.02446	1.60276	1.53628	1.37291	1.07903	1.19857	0.901702	-0.700659	-1.38634	1.50939	-1.0443	-0.463499	0.581315	1.07031	1.05227	-0.866133	0.746389	1.80023	-0.659541
388	REACTOME_DEUBIQUITINATION	459	1.53789	1.39495	1.03308	0.581579	1.24622	1.36124	0.670097	0.498284	1.50407	1.11187	-0.734932	0.523043	1.34583	-0.51964	1.24767	1.27451	0.998616	1.26938	-0.743189	0.768611	0.587403	0.80198
389	REACTOME_TRIGLYCERIDE_METABOLISM	459	1.79144	0.734305	0.794348	-1.19339	1.24808	-1.02328	-0.81306	1.08125	0.830702	1.00232	-1.04528	1.6363	1.43861	-0.648366	1.54567	0.999496	0.837928	1.82605	0.790912	0.678499	NA	1.37518
390	REACTOME_INLA_MEDIATED_ENTRY_OF_LISTERIA_MONOCYTOGENES_INTO_HOST_CELLS	459.5	1.46	1.2904	1.1081	0.871117	0.881165	1.44964	-1.53749	0.922562	0.921175	0.668789	0.906011	1.00173	1.31021	-0.652471	1.14245	1.52644	0.752434	1.48066	NA	-1.12472	0.796658	0.975327
391	REACTOME_CHONDROITIN_SULFATE_BIOSYNTHESIS	460.25	0.696913	1.09695	1.15821	1.00613	1.31269	1.26768	1.22236	1.24312	0.992368	0.866849	NA	NA	-1.21027	NA	-0.710202	0.727999	-0.984017	NA	0.841087	-0.989003	NA	NA
392	REACTOME_RHOG_GTPASE_CYCLE	462	0.986266	1.14183	1.22359	0.746119	1.94642	1.19507	0.81768	1.44813	1.00769	1.77998	0.873157	0.602079	0.658465	-0.764346	-0.789092	0.864399	-0.755991	-1.01246	1.44971	1.2599	NA	1.05554
393	REACTOME_SUMOYLATION_OF_DNA_REPLICATION_PROTEINS	462	1.17931	1.06712	1.00499	0.834602	1.74818	1.16481	0.834558	1.42574	1.25594	1.16605	-0.765045	NA	-0.508454	0.980763	0.632564	0.764351	0.833622	1.04875	1.72991	-0.966634	1.23058	-0.934176
394	REACTOME_APOPTOSIS	462.5	1.38572	0.935181	1.94754	1.61919	1.56916	0.966533	0.936635	0.884876	-0.852958	1.48442	1.36636	0.738043	0.830286	0.629315	1.84389	1.34461	-0.628498	1.10093	-1.55369	-1.08045	1.45788	1.37211
395	REACTOME_MITOTIC_METAPHASE_AND_ANAPHASE	462.75	1.37457	0.700715	1.48321	1.0978	1.81219	1.07518	0.705037	1.02598	0.943078	1.32085	-0.802098	1.06449	1.36462	-1.02354	1.09712	1.6779	0.915855	1.43618	-1.13918	0.616008	0.677144	0.842116
396	REACTOME_RHO_GTPASES_ACTIVATE_CIT	463	-1.17977	-1.06335	1.20753	1.58929	1.03183	-1.43054	0.669206	-0.978708	-1.0507	1.22666	1.21607	0.722164	1.17679	0.730338	1.52196	1.55387	0.880688	0.90984	1.21077	1.00401	0.935531	1.35361
397	REACTOME_TERMINAL_PATHWAY_OF_COMPLEMENT	465	NA	-0.771619	NA	NA	-1.09968	NA	NA	NA	NA	NA	NA	NA	1.32015	NA	NA	1.31792	NA	1.14107	NA	NA	NA	NA
398	REACTOME_DISINHIBITION_OF_SNARE_FORMATION	465.5	NA	NA	NA	0.866194	NA	NA	NA	NA	NA	NA	NA	NA	NA	-0.789117	NA	NA	-0.793215	NA	1.09064	1.11707	NA	1.53484
399	REACTOME_REACTIONS_SPECIFIC_TO_THE_COMPLEX_N_GLYCAN_SYNTHESIS_PATHWAY	465.5	NA	NA	NA	NA	-1.07458	NA	NA	NA	NA	NA	NA	NA	NA	NA	0.957235	NA	1.00175	NA	NA	NA	NA	1.20468
400	REACTOME_VITAMINS	466	NA	1.18659	NA	NA	NA	1.02427	NA	NA	NA	NA	NA	NA	NA	NA	NA	NA	NA	NA	NA	NA	NA	NA
401	REACTOME_EGFR_TRANSACTIVATION_BY_GASTRIN	466.75	1.34667	NA	1.20689	1.47367	NA	NA	-0.6797	0.687793	1.18319	NA	-0.739851	NA	-1.48001	-0.789117	-0.877821	NA	1.28029	-0.656201	NA	1.64135	NA	1.4697
402	REACTOME_CHONDROITIN_SULFATE_DERMATAN_SULFATE_METABOLISM	467	1.14494	1.13385	1.15821	1.15116	1.45939	1.22945	1.38269	1.36642	0.992368	0.751801	0.973981	-0.900052	-1.48574	NA	-0.710202	0.985112	-0.984017	-1.10346	0.841087	-1.47703	-1.27878	-0.736011
403	REACTOME_SIGNALING_BY_TGF_BETA_RECEPTOR_COMPLEX	469	1.37205	1.26305	-0.745802	0.993675	-0.683922	1.42627	-1.30284	-0.84204	1.59083	-0.72539	0.875165	0.761788	0.734498	0.683855	0.698641	1.3838	0.749963	2.13792	-1.18352	1.82095	1.47994	1.09925
404	REACTOME_FRUCTOSE_CATABOLISM	469.25	NA	NA	NA	NA	NA	NA	NA	NA	NA	NA	NA	NA	NA	NA	NA	NA	0.816722	NA	NA	NA	NA	1.22749
405	REACTOME_VEGFR2_MEDIATED_VASCULAR_PERMEABILITY	470.25	1.69008	1.33283	0.9232	1.24685	1.19595	1.32412	1.12606	1.55748	1.32263	1.23716	0.779254	-1.13802	0.66463	-0.762785	-0.673232	1.37653	0.654537	1.03455	-1.32179	-1.2954	-0.628172	-1.43245
406	REACTOME_ENDOSOMAL_VACUOLAR_PATHWAY	470.5	-0.906474	1.24854	-0.981834	0.802919	0.887198	1.19584	1.68356	1.3474	0.83358	0.871238	1.63258	0.636604	-0.878292	0.922264	1.12468	-1.04589	1.60935	1.62624	0.826562	0.880381	-1.07044	1.17793
407	REACTOME_NUCLEAR_ENVELOPE_NE_REASSEMBLY	470.5	1.97066	0.955451	1.70664	1.72314	1.75187	1.13256	1.41193	1.45442	1.57358	1.87726	-0.716276	-0.936413	1.10374	-1.4743	-1.45329	1.23637	-1.45523	1.1091	-1.59059	0.538607	0.870764	-1.2822
408	REACTOME_CELL_CYCLE	471	1.50486	1.0522	1.1054	1.53508	1.88549	1.18963	0.88811	0.492161	1.06376	1.67281	-0.962302	-0.689994	0.525494	-1.06511	1.06506	0.989047	-0.737785	-0.924653	-1.41293	0.844946	1.20722	-0.722273
409	REACTOME_GLUCONEOGENESIS	471	1.01012	0.715824	1.13478	1.03277	-1.3923	NA	-1.2084	-1.55496	0.654644	1.15963	NA	2.02077	1.09591	1.51407	1.63049	0.773839	1.08816	1.1995	1.45214	-1.4216	NA	-0.576253
410	REACTOME_ION_TRANSPORT_BY_P_TYPE_ATPASES	471	-0.738697	0.98546	0.885646	1.41141	-0.945923	1.30211	1.44519	1.38586	1.17399	1.31309	0.779254	1.13955	1.29046	1.21167	-0.61418	0.873391	1.18269	-0.7491	-0.948234	-2.20555	-0.628172	-1.35642
411	REACTOME_PI3K_EVENTS_IN_ERBB4_SIGNALING	471	1.11052	NA	-0.767784	NA	-1.01906	NA	-0.950926	1.34627	1.18319	0.996206	NA	1.22674	0.849012	NA	0.724205	NA	1.65505	0.833165	NA	1.16793	NA	1.02973
412	REACTOME_SUMOYLATION_OF_IMMUNE_RESPONSE_PROTEINS	471	1.0849	1.20088	1.05159	-0.72805	1.30305	1.0976	0.822885	0.922337	1.34263	1.06497	-1.24447	-0.737467	0.9655	0.777295	-0.891763	1.39767	1.03359	1.32737	1.00077	1.33515	NA	0.516589
413	REACTOME_PTK6_EXPRESSION	471.5	-0.744756	1.21024	1.44135	1.33504	1.09187	1.30313	0.733163	1.18278	1.25017	-0.840685	NA	NA	NA	-1.25945	1.26562	-0.782311	1.09228	0.896127	0.762084	0.760003	NA	-0.840979
414	REACTOME_DOWNREGULATION_OF_TGF_BETA_RECEPTOR_SIGNALING	472.25	1.7542	1.03959	0.680682	1.53309	0.927256	1.48714	-1.46006	-0.842776	0.922113	0.716189	1.06405	0.578899	0.816687	1.02649	0.979086	1.5033	-0.531745	1.52013	-0.92537	1.43914	1.47994	1.05008
415	REACTOME_CYTOSOLIC_SENSORS_OF_PATHOGEN_ASSOCIATED_DNA	472.5	1.2685	1.66279	1.22826	0.707071	1.09786	1.91442	0.857103	1.3825	0.875868	1.09479	-0.836484	0.605552	1.12206	-0.827362	-0.520343	1.23477	0.790433	1.54252	1.38299	0.990002	-0.570946	-1.13739
416	REACTOME_TRANSLESION_SYNTHESIS_BY_Y_FAMILY_DNA_POLYMERASES_BYPASSES_LESIONS_ON_DNA_TEMPLATE	472.75	1.1285	1.09825	-0.834046	-0.821732	1.10909	1.6215	-1.53749	0.974443	0.783878	-0.5797	-0.932606	0.813705	0.946198	0.937424	0.937545	1.11426	1.2433	1.48035	-0.969416	0.644577	0.808743	1.19857
417	REACTOME_PROTEIN_UBIQUITINATION	473	1.70227	0.901628	-0.842291	1.05469	0.80765	1.26051	0.723342	0.948855	0.869306	-0.753654	1.00994	1.11359	1.10446	0.790728	0.736414	1.15894	0.887566	1.11558	-0.631535	1.009	1.16582	1.06749
418	REACTOME_PROTEIN_FOLDING	473.5	1.93266	0.689921	1.45598	1.46851	1.53669	1.08211	0.921063	1.09725	1.18441	1.18316	-0.778362	-1.10406	1.59053	-1.05113	0.890177	1.40068	-0.696948	1.31346	-1.16503	0.591852	-0.977015	-0.790682
419	REACTOME_ACTIVATED_NOTCH1_TRANSMITS_SIGNAL_TO_THE_NUCLEUS	473.75	0.85527	1.2904	-0.677033	0.630283	0.852789	1.42275	-1.30509	1.04522	-0.547305	-0.864143	0.906011	0.657494	0.639716	1.0242	1.14245	-0.896367	1.26822	1.28706	1.01228	-0.814096	1.16582	1.28467
420	REACTOME_FOLDING_OF_ACTIN_BY_CCT_TRIC	474.5	1.80759	1.04474	-0.766149	0.804501	1.89272	1.11095	0.801038	1.00913	1.22404	0.829812	1.08439	NA	0.953591	NA	1.31419	1.07124	NA	0.915964	1.07651	0.482446	-1.29315	1.13233
421	REACTOME_REGULATION_OF_PLK1_ACTIVITY_AT_G2_M_TRANSITION	474.5	1.47797	1.44054	1.27602	1.45043	1.06707	1.7887	0.726133	0.999871	0.972308	1.59353	-1.3914	0.703652	1.09815	-0.70206	0.904236	1.0726	-0.944947	0.969832	-1.44426	-0.908192	1.39044	1.1349
422	REACTOME_SIGNALING_BY_RECEPTOR_TYROSINE_KINASES	474.5	1.16723	0.873007	-1.21943	-1.24932	1.21615	1.13385	1.66744	1.40149	1.48399	1.16955	-0.568745	-0.637359	1.09901	0.89735	0.469299	-2.3077	1.14326	-1.08515	-1.09869	1.24592	0.779418	-1.1404
423	REACTOME_CHYLOMICRON_CLEARANCE	475	0.962505	-0.94432	NA	-1.18118	1.30598	1.19719	1.29396	-1.30792	NA	-1.11134	NA	NA	1.34227	NA	0.798161	1.29676	1.21066	1.20921	NA	-1.31923	0.755621	NA
424	REACTOME_HDL_REMODELING	475	0.878028	-1.29889	NA	-1.18118	1.30598	NA	1.29396	-1.12789	NA	NA	NA	NA	1.56612	NA	NA	1.29676	1.55124	NA	NA	-1.31923	0.755621	NA
425	REACTOME_FRS_MEDIATED_FGFR1_SIGNALING	475.5	-1.06193	0.768705	0.99712	1.22058	1.09565	1.18728	1.01551	1.129	0.986973	NA	-0.739851	NA	NA	NA	-0.877821	NA	NA	-0.929323	NA	1.62857	NA	1.51438
426	REACTOME_GOLGI_ASSOCIATED_VESICLE_BIOGENESIS	478	-0.8669	1.50992	1.12965	1.28678	1.30856	0.979211	-0.827385	0.698664	1.20478	1.21159	-0.725878	0.425212	-1.12551	0.592871	0.719121	1.18821	0.998498	1.27969	0.672679	-0.619023	1.0423	1.17801
427	REACTOME_MET_ACTIVATES_PTPN11	478	1.08199	NA	-0.917595	NA	NA	NA	NA	0.687793	NA	NA	NA	NA	NA	NA	NA	NA	NA	NA	NA	1.44958	NA	1.10448
428	REACTOME_P75NTR_REGULATES_AXONOGENESIS	478	1.11623	1.2743	0.95967	1.23374	1.36242	0.958549	1.15562	1.20758	1.0563	1.11427	NA	NA	NA	NA	-0.840879	-0.802079	0.824681	1.03844	-1.18173	-0.947868	NA	NA
429	REACTOME_TP53_REGULATES_METABOLIC_GENES	478.5	1.60776	0.709094	1.35681	1.38978	1.19089	0.949576	0.705415	1.12299	0.971372	0.658965	0.680095	1.71292	-1.11807	-0.816964	2.05712	1.26775	1.01102	1.23544	-0.923948	-1.44257	-1.3147	1.24483
430	REACTOME_CS_DS_DEGRADATION	478.75	1.05804	0.955616	1.15821	1.00613	1.31269	NA	1.10346	1.05424	1.22667	1.06939	0.973981	-0.701904	NA	NA	NA	0.727999	-0.827267	-0.847757	NA	-0.780902	NA	0.854728
431	REACTOME_MITOTIC_G1_PHASE_AND_G1_S_TRANSITION	479	1.12038	1.30349	0.61806	-0.814037	1.31439	1.46652	-1.08232	0.734019	1.1197	0.77896	-0.592663	0.593164	1.12805	0.717906	1.30798	1.79585	1.47111	2.01971	-0.745866	-1.06278	1.15476	0.976622
432	REACTOME_STIMULI_SENSING_CHANNELS	479	1.459	1.64886	-0.963132	1.09205	-0.705347	1.23318	0.857	0.908839	1.0075	-1.20414	1.08821	1.59921	1.58794	-0.870272	-0.845923	0.983747	-0.968087	1.32761	-1.13072	0.88056	1.12366	1.02266
433	REACTOME_REGULATION_OF_INSULIN_LIKE_GROWTH_FACTOR_IGF_TRANSPORT_AND_UPTAKE_BY_INSULIN_LIKE_GROWTH_FACTOR_BINDING_PROTEINS_IGFBPS	480.5	-1.75176	-0.984417	-1.12647	0.519487	1.71967	1.05353	1.37355	-1.93644	1.53103	-0.577754	0.609105	1.29847	1.75822	-0.702018	-0.714902	1.29459	1.49678	1.27406	0.814883	-1.6374	0.800746	2.10269
434	REACTOME_BH3_ONLY_PROTEINS_ASSOCIATE_WITH_AND_INACTIVATE_ANTI_APOPTOTIC_BCL_2_MEMBERS	482	1.00979	-0.799911	1.25864	1.25198	1.13351	1.28809	0.921913	1.09289	0.947051	0.756926	1.14562	-1.11556	-0.849575	NA	0.963242	NA	0.606985	NA	-0.991854	1.2358	NA	1.00792
435	REACTOME_CREATINE_METABOLISM	482	NA	NA	NA	NA	NA	NA	1.22074	NA	NA	NA	NA	1.21452	NA	NA	NA	0.963609	-0.875341	NA	NA	NA	NA	-1.29494
436	REACTOME_NUCLEAR_IMPORT_OF_REV_PROTEIN	482.25	1.47892	1.02647	1.0925	0.987399	1.67355	1.22924	-0.882453	1.03374	1.08711	1.12798	-0.840106	0.729667	0.512123	0.72864	-0.601551	1.21025	-0.902059	0.880047	1.14346	0.847619	1.42512	-1.08802
437	REACTOME_PLASMA_LIPOPROTEIN_CLEARANCE	482.5	0.927631	-0.94432	NA	-1.037	0.891192	1.19719	1.04994	-1.85013	-1.2636	-1.11134	NA	1.10482	1.34227	NA	1.06778	0.969785	1.18433	1.11324	1.13557	-1.30695	-0.796935	1.106
438	REACTOME_SIGNALING_BY_NTRK2_TRKB	483	-1.0213	0.875756	1.07721	1.18811	0.512278	NA	0.882963	0.86231	NA	1.45393	0.768736	NA	1.24278	NA	-0.933885	NA	-0.724109	-0.956572	NA	1.51192	NA	1.22523
439	REACTOME_EPHB_MEDIATED_FORWARD_SIGNALING	484	1.68748	-1.03662	-0.614099	-0.634309	1.67103	-1.13937	0.936601	-0.864733	0.678319	0.968356	1.10221	1.28523	1.07794	NA	1.07978	0.89063	1.07614	1.00508	0.779209	1.14792	-0.911697	1.49215
440	REACTOME_SUMO_IS_PROTEOLYTICALLY_PROCESSED	484	0.690846	NA	0.651468	0.950591	1.13518	NA	NA	NA	NA	1.27611	0.838467	NA	0.951012	NA	0.996844	0.764351	1.146	1.01138	1.11837	-1.12307	NA	1.33625
441	REACTOME_TP53_REGULATES_TRANSCRIPTION_OF_GENES_INVOLVED_IN_G1_CELL_CYCLE_ARREST	484.5	1.3084	1.2859	NA	0.831613	NA	1.27098	0.735092	0.7177	1.27484	NA	-1.23688	0.840336	-1.12865	NA	1.20422	0.813902	NA	1.30753	NA	NA	NA	0.919262
442	REACTOME_FLT3_SIGNALING_IN_DISEASE	485.25	1.16549	1.64596	1.45075	1.18436	0.902809	1.71777	-0.825195	0.609271	0.941689	1.5683	-1.28006	0.711465	0.846388	-0.684649	-0.845923	0.996299	-0.70913	1.71659	-1.05746	1.48078	1.45694	1.08549
443	REACTOME_METABOLISM_OF_RNA	485.5	1.18249	0.659881	1.39955	1.02964	1.47421	1.03932	-5.27714	-0.370705	0.942705	1.48418	1.25036	1.70997	2.32508	2.02676	0.787755	3.06567	0.90499	3.54769	-0.751334	0.538687	-1.3245	-0.816634
444	REACTOME_NEDDYLATION	485.5	0.882266	1.09659	1.09358	-0.619774	0.777742	1.02415	-0.73883	0.611834	1.00171	1.36228	0.606031	0.56008	1.28149	0.953106	1.15842	1.39862	1.19658	1.58304	0.534999	-0.688663	1.15476	0.906145
445	REACTOME_PI3K_EVENTS_IN_ERBB2_SIGNALING	486	1.13553	NA	-0.767784	NA	-1.01906	NA	-0.950926	1.48362	1.18319	0.996206	NA	0.838836	1.08974	NA	0.724205	NA	1.65505	0.833165	NA	1.45858	-1.23568	0.636818
446	REACTOME_TRANSPORT_OF_SMALL_MOLECULES	486	1.00802	1.2998	0.985122	1.34792	1.0441	1.22843	1.83693	1.01313	0.664062	1.03278	-0.623326	1.56345	1.50791	0.700796	-0.556559	0.889886	1.08221	1.73578	-0.536252	-1.399	0.643348	-0.872593
447	REACTOME_MTORC1_MEDIATED_SIGNALLING	487.5	1.2083	1.00041	1.09117	-0.543437	0.628151	0.810899	0.675168	0.965043	1.01489	1.01847	1.44928	-0.692545	1.25487	-0.754277	1.21964	1.05553	-0.735126	1.22403	-0.83254	-0.878125	NA	1.07817
448	REACTOME_POSTMITOTIC_NUCLEAR_PORE_COMPLEX_NPC_REFORMATION	487.5	1.1068	0.843302	0.870884	1.31075	1.43865	0.846789	-0.762089	0.891996	0.885827	1.25117	0.78812	0.729667	-0.462237	0.980763	0.996844	0.977314	0.68342	1.12632	1.45053	-0.916411	NA	-1.08677
449	REACTOME_FGFR1B_LIGAND_BINDING_AND_ACTIVATION	488	-1.30132	0.768705	NA	NA	1.09565	1.18728	1.20963	1.25043	0.986973	NA	NA	NA	NA	NA	NA	NA	NA	NA	NA	NA	NA	NA
450	REACTOME_FGFR2_LIGAND_BINDING_AND_ACTIVATION	488	1.46495	NA	NA	NA	1.09565	NA	NA	NA	0.986973	NA	NA	NA	NA	NA	NA	NA	NA	NA	NA	NA	NA	NA
451	REACTOME_FGFR2B_LIGAND_BINDING_AND_ACTIVATION	488	1.46495	NA	NA	NA	1.09565	NA	NA	NA	0.986973	NA	NA	NA	NA	NA	NA	NA	NA	NA	NA	NA	NA	NA
452	REACTOME_PI_3K_CASCADE_FGFR1	488	-1.67876	0.768705	-0.996795	NA	0.784069	1.18728	0.9397	1.129	0.986973	0.996206	NA	NA	NA	NA	0.724205	NA	-0.724109	NA	NA	1.70223	NA	1.3631
453	REACTOME_M_PHASE	489	1.50185	0.984932	1.26656	1.53171	1.66552	1.05684	0.893671	0.971829	0.900363	1.66692	-0.79611	0.792862	0.938132	-1.05713	1.03937	1.14515	-0.563801	0.907639	-1.05869	0.777759	1.15954	1.01035
454	REACTOME_TRANS_GOLGI_NETWORK_VESICLE_BUDDING	489	-0.705234	1.50992	1.00632	1.23187	1.46306	0.905593	-0.757087	0.839198	1.20478	1.21159	-0.688655	0.469072	-1.12551	0.592871	0.719121	1.14056	0.954203	1.18094	0.683246	0.446771	1.0423	1.61161
455	REACTOME_FGFR3_LIGAND_BINDING_AND_ACTIVATION	489.5	NA	NA	NA	NA	1.10157	NA	NA	NA	0.986973	NA	NA	NA	NA	NA	NA	NA	NA	NA	NA	NA	NA	NA
456	REACTOME_BETA_CATENIN_INDEPENDENT_WNT_SIGNALING	490	0.614249	1.01122	1.06977	0.729227	1.26455	1.08731	-0.729796	0.64509	-1.21878	0.959059	1.07435	1.11135	1.36602	-0.499649	1.57278	1.32138	1.14702	1.10081	-0.681095	-1.41712	0.910165	1.45898
457	REACTOME_TNF_RECEPTOR_SUPERFAMILY_TNFSF_MEMBERS_MEDIATING_NON_CANONICAL_NF_KB_PATHWAY	490	1.33307	1.03113	-0.846359	1.68807	1.30747	1.09939	1.35748	1.09838	1.42395	-1.23214	0.977888	-1.21663	NA	-1.34321	1.04096	0.560151	0.769849	NA	-1.44929	1.321	NA	-1.26354
458	REACTOME_COPII_MEDIATED_VESICLE_TRANSPORT	491	1.31791	1.03048	-0.768509	0.768278	1.22116	0.980983	0.995627	1.43738	1.0054	-1.21762	1.20683	1.45917	-0.834541	-1.12023	1.36448	-1.01027	1.38358	0.931743	0.832211	-1.20023	NA	-1.41151
459	REACTOME_INTERACTIONS_OF_REV_WITH_HOST_CELLULAR_PROTEINS	491.5	1.47892	1.02647	1.23565	1.02506	1.67355	1.22924	-0.882453	1.03374	0.977387	1.12798	-0.840106	0.729667	-0.920503	0.72864	-0.601551	1.21025	-0.902059	0.727457	1.14346	0.847619	1.42512	-0.856334
460	REACTOME_C_TYPE_LECTIN_RECEPTORS_CLRS	492	1.00704	1.11064	0.969785	0.956964	-0.776971	1.23697	-0.73304	-1.45149	0.927098	1.12165	-0.653104	0.742946	0.992843	0.843119	1.16036	1.38934	-1.07815	1.30226	-0.852673	0.654494	1.41672	1.74276
461	REACTOME_SYNTHESIS_OF_5_EICOSATETRAENOIC_ACIDS	492	-1.3057	NA	0.884765	1.20245	NA	NA	NA	NA	NA	0.854751	1.10069	0.817827	NA	1.25346	NA	0.82339	1.29124	NA	1.21212	-1.14022	NA	-0.894984
462	REACTOME_PROCESSING_AND_ACTIVATION_OF_SUMO	493.25	0.989974	NA	0.651468	1.08761	1.04242	NA	NA	NA	-0.769155	1.27611	0.838467	NA	0.951012	1.07343	0.996844	0.764351	1.146	1.01138	1.17138	-1.12307	NA	1.25959
463	REACTOME_CIRCADIAN_CLOCK	493.5	0.855385	1.43734	1.28986	1.05609	-0.619932	1.78354	-0.568806	1.26433	1.35936	0.659671	-0.903418	-0.862394	1.05076	-1.75997	0.765945	1.0343	1.11673	1.49021	-1.0109	1.04876	1.16582	-0.780165
464	REACTOME_PLATELET_ADHESION_TO_EXPOSED_COLLAGEN	493.5	1.17195	1.02658	1.86819	1.65359	1.85961	0.828646	1.64908	1.44658	1.67694	1.93137	-1.26344	-1.18856	-0.599875	-1.29952	0.962052	-1.69348	1.54487	0.710692	-0.815259	-0.845027	NA	0.946499
465	REACTOME_PROCESSING_OF_DNA_DOUBLE_STRAND_BREAK_ENDS	494	1.04537	0.744748	0.651468	-1.06652	0.942022	1.50551	-1.34196	-0.70633	-0.712614	0.969631	0.955408	1.00173	1.08262	1.3815	1.0389	1.18042	0.682489	1.26907	-0.512082	1.06808	1.16582	1.4936
466	REACTOME_DISEASES_ASSOCIATED_WITH_GLYCOSAMINOGLYCAN_METABOLISM	495	1.19306	1.34704	1.36199	1.00613	1.4087	1.11746	1.62163	1.4859	1.07817	1.04919	-0.773998	-0.900052	1.01355	NA	-1.28689	1.11391	-1.05833	-0.983529	-0.890943	-1.31858	-1.27878	-1.10746
467	REACTOME_SARS_COV_1_INFECTION	495.25	1.11955	1.61483	-1.02742	-0.683039	1.06449	1.85351	-1.37693	1.29616	1.05843	-1.20414	-0.503472	-0.564064	1.20247	0.993083	-0.779666	0.700452	1.35482	1.75021	0.95641	0.864177	1.16582	0.845327
468	REACTOME_RHO_GTPASES_ACTIVATE_PAKS	496	-1.00014	-1.06335	1.37193	1.29978	1.11262	-1.43152	1.06684	1.02227	-1.24202	1.28066	0.924605	0.722164	-0.943221	0.730338	1.43553	1.4906	0.897138	0.847266	-0.558971	0.78488	1.12366	-0.878539
469	REACTOME_TLR3_MEDIATED_TICAM1_DEPENDENT_PROGRAMMED_CELL_DEATH	496.75	1.02684	NA	-1.14087	-1.18016	NA	NA	0.975508	NA	NA	NA	NA	NA	NA	0.803372	NA	NA	NA	NA	NA	NA	NA	1.08186
470	REACTOME_CALCITONIN_LIKE_LIGAND_RECEPTORS	497	-1.33887	NA	NA	NA	NA	-1.50415	NA	NA	-1.46696	NA	NA	-1.32519	1.17304	NA	NA	1.22296	1.18181	1.09191	NA	NA	NA	1.17198
471	REACTOME_SEMA4D_IN_SEMAPHORIN_SIGNALING	497	-0.929603	-1.26417	1.37863	1.58757	-0.921371	-1.61942	0.669206	-0.948985	0.73467	0.935447	1.21607	0.722164	1.04074	NA	0.965109	1.16019	0.742941	1.10772	0.92929	1.35706	1.07226	1.26084
472	REACTOME_SEMA4D_INDUCED_CELL_MIGRATION_AND_GROWTH_CONE_COLLAPSE	497	-1.37252	-1.26417	1.37863	1.83493	-0.994961	-1.43054	0.669206	-0.948985	0.73467	1.0367	1.21607	0.722164	1.0335	NA	0.965109	1.16019	0.742941	1.18455	0.92929	1.68628	1.07226	0.659768
473	REACTOME_DISEASES_OF_IMMUNE_SYSTEM	500	0.865455	1.52155	1.48918	0.690404	0.900321	1.14406	-0.872751	0.702195	1.19986	1.27229	-1.24447	1.26984	1.08488	-0.845068	-0.99012	1.32935	0.631133	1.16569	-1.05365	1.29586	NA	1.62306
474	REACTOME_TRAF6_MEDIATED_NF_KB_ACTIVATION	500	-0.8813	1.52155	1.48918	0.690404	1.22574	0.992802	-0.991266	1.32896	1.12986	1.39701	-1.07061	-0.737467	1.08488	-1.12155	-0.898321	1.26851	-0.822486	1.18853	1.00077	1.09981	NA	-1.0924
475	REACTOME_ZBP1_DAI_MEDIATED_INDUCTION_OF_TYPE_I_IFNS	500	1.02622	1.56796	1.1369	-1.15995	0.924476	1.26616	1.2118	0.940786	1.20037	1.06372	-1.4427	-0.737467	1.08488	-0.978271	-0.898321	1.35621	0.526516	1.10431	1.12587	1.40599	NA	0.967411
476	REACTOME_DEREGULATED_CDK5_TRIGGERS_MULTIPLE_NEURODEGENERATIVE_PATHWAYS_IN_ALZHEIMER_S_DISEASE_MODELS	500.75	0.715776	1.13206	0.829812	1.71032	1.67658	1.1439	-0.900475	1.06352	1.07011	-0.910375	0.968821	-0.741986	0.796966	-0.709025	-1.04	1.25721	1.32228	1.44128	-0.906748	0.842517	1.3283	0.957305
477	REACTOME_APC_C_CDC20_MEDIATED_DEGRADATION_OF_CYCLIN_B	501	1.07217	1.01747	-1.14397	-0.869691	-0.742041	1.26438	-1.64781	-0.44552	-0.790964	-0.901567	-0.611486	1.00173	1.26818	1.22767	-0.697496	1.3523	1.26822	1.43633	-0.72497	1.11607	1.16582	1.45832
478	REACTOME_DEFECTIVE_CHST6_CAUSES_MCDC1	501	NA	1.02297	NA	NA	NA	0.694965	1.17564	NA	NA	NA	NA	NA	1.08083	NA	NA	0.950853	NA	NA	NA	NA	NA	NA
479	REACTOME_DEFECTIVE_ST3GAL3_CAUSES_MCT12_AND_EIEE15	501	NA	1.02297	NA	NA	NA	0.694965	1.17564	NA	NA	NA	NA	NA	1.08083	NA	NA	0.950853	NA	NA	NA	NA	NA	NA
480	REACTOME_RHOJ_GTPASE_CYCLE	501	1.07303	1.57882	0.589628	-1.27417	1.02918	-1.26088	0.985992	1.03732	1.49789	0.940984	1.16177	1.21852	-1.26714	-0.860705	-1.03682	-0.960456	0.984613	-0.825264	1.4501	1.57922	NA	-0.659194
481	REACTOME_TRANSCRIPTIONAL_REGULATION_BY_RUNX2	502	0.880206	1.22499	1.14661	0.916585	0.903531	1.13822	0.64173	0.742153	1.56177	1.09266	-1.00337	0.597946	-1.1681	-0.449699	1.49765	1.0708	1.22151	2.01162	-0.755664	-1.71784	1.53768	1.14659
482	REACTOME_GAP_JUNCTION_TRAFFICKING_AND_REGULATION	502.5	2.04915	0.962539	1.46056	1.29538	1.50056	1.10661	1.36891	1.0367	1.55134	1.38178	-1.23562	0.618181	1.55106	-0.847088	-1.18445	-0.908783	-1.46694	1.29488	-1.54461	0.508708	-0.840296	1.00236
483	REACTOME_GLUCOCORTICOID_BIOSYNTHESIS	503	NA	NA	NA	NA	-1.05557	NA	NA	NA	NA	NA	NA	1.13108	1.08458	NA	NA	NA	NA	NA	NA	NA	NA	NA
484	REACTOME_GPVI_MEDIATED_ACTIVATION_CASCADE	503	-1.74354	-1.22103	0.947619	1.20745	1.31788	-1.09674	1.53862	-1.15038	0.935122	1.34343	1.27291	NA	-0.918192	1.21139	-0.881048	-1.98684	-1.37091	-1.82303	1.18867	1.25643	1.33853	1.28954
485	REACTOME_PEPTIDE_HORMONE_BIOSYNTHESIS	503	0.973135	NA	NA	NA	-0.604207	1.27869	NA	1.23577	NA	NA	NA	NA	0.898049	NA	NA	1.09223	NA	NA	NA	NA	NA	NA
486	REACTOME_RESPONSE_OF_MTB_TO_PHAGOCYTOSIS	504.25	1.59295	0.893524	-1.18599	0.65018	1.2329	1.29298	-1.1509	0.549625	1.13906	0.889248	0.702217	1.31705	-0.746064	1.13186	1.13405	0.907043	-1.01677	1.24781	-0.810639	-0.567335	1.16582	1.25754
487	REACTOME_FGFR2C_LIGAND_BINDING_AND_ACTIVATION	505	-0.768532	NA	NA	NA	1.09565	NA	NA	NA	0.986973	NA	NA	NA	NA	NA	NA	NA	NA	NA	NA	NA	NA	NA
488	REACTOME_PHOSPHOLIPASE_C_MEDIATED_CASCADE_FGFR4	505	NA	NA	NA	NA	1.09565	NA	NA	NA	0.986973	NA	NA	NA	NA	NA	NA	NA	NA	-1.22435	NA	NA	NA	NA
489	REACTOME_SHC_MEDIATED_CASCADE_FGFR1	505	-1.06193	0.768705	1.20689	1.22058	1.09565	1.18728	1.01551	1.129	0.986973	NA	-0.739851	NA	0.968239	NA	-0.877821	NA	NA	-0.929323	NA	1.38207	NA	0.903152
490	REACTOME_PD_1_SIGNALING	506.5	-1.21794	NA	-2.17298	-2.08062	-1.99815	1.10688	1.16683	1.29544	-0.950481	-1.46485	1.01333	-1.85045	1.11443	1.26485	2.12587	0.807576	-1.30168	1.57992	1.78173	0.92461	NA	2.02543
491	REACTOME_INFECTION_WITH_MYCOBACTERIUM_TUBERCULOSIS	507.5	1.59295	0.893524	-1.18599	0.65018	1.4514	1.24536	-0.987138	0.619799	1.13906	0.889248	1.11079	1.31705	-0.746064	1.13186	1.31733	0.907043	-0.769544	1.42603	-0.810639	-0.567335	0.754858	1.20502
492	REACTOME_INTRAFLAGELLAR_TRANSPORT	507.5	1.67658	0.823102	1.73109	1.49404	1.29642	0.927411	1.26448	0.822839	1.41929	1.51471	-1.45089	-0.853515	1.22058	-1.4255	-1.18445	1.22868	-1.59074	1.59574	-1.75103	-0.757531	1.10538	-0.611994
493	REACTOME_SEPARATION_OF_SISTER_CHROMATIDS	507.75	1.31492	0.552227	1.31941	0.791964	1.60067	1.0575	0.634478	0.65568	0.772112	1.21024	-0.968606	1.04502	1.71921	-0.756499	1.29862	1.67942	1.28038	1.47689	-1.02498	0.533705	0.677144	0.974457
494	REACTOME_CLEC7A_DECTIN_1_SIGNALING	508	0.852793	1.1818	0.751949	0.725472	0.630838	1.2726	-0.93337	-1.50461	1.06836	0.947336	-0.653104	1.21908	1.07406	1.12083	1.05479	1.49336	-1.13931	1.34849	-0.739457	-0.619561	1.41672	1.74369
495	REACTOME_SNRNP_ASSEMBLY	508.25	0.886918	0.722859	1.0925	0.866585	1.48696	0.762705	-1.00945	1.03374	0.891184	1.46376	0.909542	0.759679	0.466123	0.72864	1.39639	1.13474	0.833622	1.06527	1.45564	-1.22987	1.23058	0.799894
496	REACTOME_ORGANELLE_BIOGENESIS_AND_MAINTENANCE	508.5	1.32416	1.28525	1.56956	1.15789	1.2046	1.13016	0.652263	0.751292	1.30379	1.53019	-1.41091	1.31024	0.849039	-1.11191	0.964954	0.775427	-1.1386	0.622702	-1.4466	0.919385	0.619913	-0.767228
497	REACTOME_TNFR1_INDUCED_NFKAPPAB_SIGNALING_PATHWAY	509.5	1.62734	1.40609	-1.44677	-1.29723	1.17427	1.75187	-1.17051	0.637671	1.41622	-1.40157	-0.808208	0.480557	1.51728	-1.38648	-0.891858	1.73716	0.709312	2.03181	-1.32298	1.00409	1.16582	1.31607
498	REACTOME_DEPOLYMERISATION_OF_THE_NUCLEAR_LAMINA	510	-0.772911	0.914449	0.944906	1.6571	1.2754	NA	1.27508	1.25671	NA	NA	0.53333	0.789691	-1.15808	-1.1662	-1.17183	-0.772731	-1.09668	NA	-1.05767	1.46329	NA	1.02925
499	REACTOME_REVERSIBLE_HYDRATION_OF_CARBON_DIOXIDE	511.5	1.11786	NA	NA	NA	1.18664	NA	NA	NA	NA	NA	NA	1.20416	NA	NA	0.675367	NA	0.884368	0.851277	NA	NA	NA	NA
500	REACTOME_NCAM_SIGNALING_FOR_NEURITE_OUT_GROWTH	513	-1.18068	1.02342	1.49321	1.45991	1.82617	1.02043	1.81917	1.4088	-0.612406	1.87161	0.768736	-1.05192	-0.694251	0.70656	-1.301	-2.63842	1.4378	-1.61077	-1.31355	1.39353	NA	-1.12645
501	REACTOME_DCC_MEDIATED_ATTRACTIVE_SIGNALING	513.75	1.06382	NA	1.16452	0.998379	1.15878	-1.17507	0.840825	0.792653	-1.06425	1.12981	0.98757	NA	-0.856038	NA	0.590146	-0.655968	1.14699	-0.956572	1.27813	-0.794567	NA	1.14453
502	REACTOME_APOPTOTIC_FACTOR_MEDIATED_RESPONSE	514	1.00727	1.21884	NA	-0.921962	0.688482	1.18541	0.794252	0.960655	0.762656	-1.17333	1.18418	1.4283	1.08939	1.5203	1.74726	-1.30492	-0.780919	-0.720225	1.03914	0.732657	1.12983	0.979491
503	REACTOME_HDR_THROUGH_HOMOLOGOUS_RECOMBINATION_HRR	514	0.863216	0.954301	NA	-1.16331	0.790281	1.4396	-1.53749	-0.56071	-0.640814	-0.935942	0.906011	0.813705	1.29237	1.11701	0.695387	1.32431	1.06715	1.28038	-0.858155	0.921365	1.16582	1.1916
504	REACTOME_ALTERNATIVE_COMPLEMENT_ACTIVATION	514.75	NA	-1.2019	-0.983858	-1.1771	1.03524	NA	0.946557	NA	1.0093	0.756425	NA	NA	1.32977	0.93755	1.14003	NA	-1.18331	NA	NA	NA	NA	1.65768
505	REACTOME_APOBEC3G_MEDIATED_RESISTANCE_TO_HIV_1_INFECTION	515	0.563948	-0.860355	0.654631	1.20024	1.24482	-1.25423	NA	NA	1.03959	-0.987351	0.958524	0.722481	1.07977	1.19402	-0.758477	1.30157	NA	1.19714	0.832298	-1.02878	-1.24286	-0.772845
506	REACTOME_CYTOCHROME_P450_ARRANGED_BY_SUBSTRATE_TYPE	515	-1.59312	1.15994	1.1353	1.19599	0.899064	1.09786	1.2776	1.24028	1.25604	-1.01306	NA	-1.12679	1.41556	0.682781	0.835836	NA	0.747613	1.25665	-0.971298	0.994229	NA	-0.756518
507	REACTOME_TP53_REGULATES_TRANSCRIPTION_OF_CELL_CYCLE_GENES	515	1.67859	1.19032	-1.06322	-1.02329	-0.989859	1.53009	-0.961206	-1.30169	1.01431	-1.07879	-0.664672	1.37932	1.13356	-0.713485	-1.01675	1.07977	-0.631046	1.55467	0.982075	1.50453	1.12264	-0.994727
508	REACTOME_HOMOLOGY_DIRECTED_REPAIR	518.5	0.911949	0.631695	0.651468	-0.951239	0.976615	1.43176	-1.34196	-0.842647	-0.850771	0.969631	0.955408	0.813705	1.08262	1.31993	1.0389	1.18042	0.750226	1.14267	-0.512082	0.837961	1.16582	1.1726
509	REACTOME_NEUROTRANSMITTER_CLEARANCE	518.5	NA	NA	NA	NA	NA	NA	NA	NA	NA	NA	NA	-0.924054	1.0774	NA	NA	NA	1.15992	0.786591	NA	NA	NA	1.03631
510	REACTOME_CARBOXYTERMINAL_POST_TRANSLATIONAL_MODIFICATIONS_OF_TUBULIN	519	1.75502	0.88728	1.81649	1.61952	1.49691	1.26614	1.3766	0.715284	1.38147	1.51471	-1.23562	NA	1.47627	-1.17584	-1.18445	0.925407	-1.41965	0.788492	-1.67522	0.542766	0.870764	0.788598
511	REACTOME_STAT5_ACTIVATION_DOWNSTREAM_OF_FLT3_ITD_MUTANTS	519	1.58261	1.41299	0.761311	1.04726	-0.877612	1.1866	0.848597	0.86231	1.18165	1.51959	-1.23688	-1.11556	-1.12865	1.01277	NA	0.813902	NA	1.30753	-1.21419	1.53813	NA	0.933583
512	REACTOME_PHENYLALANINE_AND_TYROSINE_METABOLISM	519.5	NA	NA	NA	NA	NA	NA	NA	NA	NA	NA	NA	0.703406	NA	NA	NA	NA	NA	NA	NA	NA	NA	NA
513	REACTOME_PHENYLALANINE_METABOLISM	519.5	NA	NA	NA	NA	NA	NA	NA	NA	NA	NA	NA	0.703406	NA	NA	NA	NA	NA	NA	NA	NA	NA	NA
514	REACTOME_RUNX1_REGULATES_TRANSCRIPTION_OF_GENES_INVOLVED_IN_BCR_SIGNALING	519.5	0.81276	1.31557	NA	-0.965305	1.16651	1.2082	1.07167	0.810694	1.11739	-0.736355	NA	NA	-0.717415	0.704861	1.01445	0.674737	0.800806	NA	0.587404	NA	NA	NA
515	REACTOME_RUNX1_REGULATES_TRANSCRIPTION_OF_GENES_INVOLVED_IN_DIFFERENTIATION_OF_KERATINOCYTES	519.5	-1.34073	1.52867	NA	-1.15471	-0.939097	1.50004	1.08882	1.3474	1.05034	-0.736355	NA	0.705282	-1.10511	0.704861	NA	0.674737	1.36827	1.53052	-0.896452	NA	NA	-0.910459
516	REACTOME_DNA_DOUBLE_STRAND_BREAK_RESPONSE	520	1.19431	0.734812	0.651468	-1.47091	1.23985	1.42607	-1.42536	-0.554139	-0.668864	-1.13411	0.844439	1.00173	1.07072	0.905487	0.84008	1.32431	0.574048	1.13548	-0.492086	0.878832	1.34291	1.46309
517	REACTOME_REGULATION_OF_INNATE_IMMUNE_RESPONSES_TO_CYTOSOLIC_DNA	520.5	1.34537	1.16517	-1.06453	-1.32577	0.923144	1.48099	-1.30509	0.512589	-0.607456	-1.20414	-0.487845	0.712134	1.19009	0.662087	1.14245	1.19166	0.775838	1.52489	1.09432	-0.814096	1.16582	1.37128
518	REACTOME_ENDOGENOUS_STEROLS	521	-1.59312	0.951853	1.1353	1.19599	0.899064	0.962651	1.2776	1.24028	1.25604	-1.01306	NA	NA	1.41556	NA	0.835836	NA	0.662698	1.25665	-0.971298	0.994229	NA	-1.04659
519	REACTOME_XENOBIOTICS	521	NA	0.951853	1.1353	1.30465	1.22095	0.775365	1.2776	1.24028	NA	NA	NA	-1.12679	NA	NA	0.835836	NA	NA	NA	-0.86837	0.796105	NA	NA
520	REACTOME_MET_RECEPTOR_ACTIVATION	521.5	1.03573	NA	NA	NA	1.08446	NA	NA	-0.848028	NA	NA	NA	NA	NA	NA	NA	NA	0.980863	NA	NA	NA	NA	1.02847
521	REACTOME_COLLAGEN_DEGRADATION	522	-1.07648	1.8136	1.53647	1.50279	2.44622	0.693094	1.89916	1.75072	1.69615	2.02437	NA	0.832533	-2.84602	-1.14274	NA	-3.14678	1.10768	-1.18122	-0.998947	-1.25692	-0.969862	0.698513
522	REACTOME_GABA_SYNTHESIS_RELEASE_REUPTAKE_AND_DEGRADATION	523	1.04498	1.24205	NA	NA	-0.984081	1.27649	NA	1.01929	1.12853	NA	0.640564	NA	0.694209	NA	1.04375	-0.663551	NA	1.16522	-0.78472	-1.11882	-0.840547	-1.30392
523	REACTOME_RUNX1_REGULATES_TRANSCRIPTION_OF_GENES_INVOLVED_IN_DIFFERENTIATION_OF_MYELOID_CELLS	523	1.14674	1.15831	NA	0.754273	-0.701177	1.08975	1.27074	1.10047	NA	-0.736355	NA	NA	-0.67005	0.940601	0.68883	0.872254	0.870583	1.10657	0.609242	-0.972236	1.25937	NA
524	REACTOME_RECEPTOR_TYPE_TYROSINE_PROTEIN_PHOSPHATASES	523.25	-1.37747	-1.45731	NA	NA	1.06432	NA	1.15676	NA	1.12327	NA	NA	NA	-1.13431	NA	NA	0.94674	-1.0426	NA	NA	NA	0.913942	1.1893
525	REACTOME_CHL1_INTERACTIONS	524	1.17195	1.0071	1.12528	NA	1.4429	1.27649	1.15173	1.20739	1.52605	0.926983	-1.26694	-1.18856	-1.27647	-1.29952	1.39633	-1.42823	NA	0.907263	-1.00532	-0.970883	NA	-1.20561
526	REACTOME_COLLAGEN_FORMATION	524	-1.73876	1.74486	1.73889	1.31286	2.67249	0.767021	2.00713	2.00848	0.850436	2.09552	-0.722572	0.522421	-1.71322	0.922264	1.40193	-3.24608	1.18331	-1.47736	-0.629438	-1.53988	0.618253	0.942994
527	REACTOME_DEFECTIVE_CSF2RB_CAUSES_SMDP5	524	NA	NA	NA	NA	NA	NA	NA	1.11513	0.73553	NA	NA	NA	NA	NA	NA	NA	NA	NA	NA	NA	NA	NA
528	REACTOME_INTRACELLULAR_SIGNALING_BY_SECOND_MESSENGERS	524	1.02264	0.834591	-1.07707	-0.939455	-0.805218	1.34825	-1.1535	1.06947	1.05094	-0.988957	1.17997	0.717204	0.823638	0.86927	0.925606	1.35145	1.11555	0.844081	-0.689174	0.767555	1.16632	1.19514
529	REACTOME_SARS_COV_2_INFECTION	525.25	1.06883	1.61483	-0.960948	0.549609	1.09376	1.75165	-1.22788	1.29616	0.788482	-1.20414	-0.503472	-0.564064	1.45653	1.18107	-0.866347	0.611256	1.48405	1.99299	0.95641	-0.656627	1.16582	-0.560144
530	REACTOME_FCGR_ACTIVATION	526.5	0.974586	0.773864	-0.946986	-0.774805	1.05212	0.737918	0.840825	1.25945	0.957599	0.840717	1.71219	1.88129	1.22204	1.82361	1.52912	1.06271	1.30067	0.760716	1.61451	0.621598	NA	1.42521
531	REACTOME_SIGNALING_BY_TGFB_FAMILY_MEMBERS	527	1.30088	1.52216	-0.745802	0.883044	0.557959	1.70783	-1.30284	0.745616	1.65999	-0.72539	0.875165	0.594981	0.675081	0.683855	0.836222	1.16532	0.666152	1.9613	-1.18352	1.70286	1.26692	1.13207
532	REACTOME_TRANSPORT_OF_NUCLEOSIDES_AND_FREE_PURINE_AND_PYRIMIDINE_BASES_ACROSS_THE_PLASMA_MEMBRANE	527	1.06312	0.829877	0.866153	0.912647	-0.893004	-0.701494	-0.644402	NA	-0.577191	0.91043	1.01925	1.29476	1.23167	NA	0.778625	1.41874	1.38172	1.3807	NA	NA	-0.991415	1.21118
533	REACTOME_APC_CDC20_MEDIATED_DEGRADATION_OF_NEK2A	527.25	1.07217	1.01747	-1.14397	-0.869691	-0.742041	1.26438	-1.64781	-0.44552	-0.790964	-0.901567	-0.531166	1.00173	1.26818	1.22767	0.711022	1.3523	1.26822	1.43633	-0.72497	0.882723	1.16582	1.34445
534	REACTOME_GENE_SILENCING_BY_RNA	527.5	1.24717	1.0699	1.23565	0.973575	0.827769	1.21705	1.17125	0.961464	1.04563	1.32191	-1.10458	-0.92083	-0.83494	-0.622391	0.792437	-0.627631	0.765707	-0.567099	0.813035	0.53097	0.719388	-0.726958
535	REACTOME_RHOH_GTPASE_CYCLE	527.5	1.39467	1.03737	-0.681013	-1.75272	1.28076	-1.08229	-0.829627	0.940525	1.22824	0.953244	1.00572	1.20986	0.912069	-0.764427	1.34138	-1.39146	0.775374	1.02435	-0.733987	1.0222	1.36118	-0.530226
536	REACTOME_CYTOCHROME_C_MEDIATED_APOPTOTIC_RESPONSE	527.75	1.00727	1.21884	NA	-0.709724	-0.807646	1.18541	0.794252	0.960655	0.854431	-1.17333	1.33419	1.20798	1.08939	1.27385	1.31792	-1.30492	-0.554791	-1.19141	NA	1.12936	1.12983	-0.958263
537	REACTOME_FORMATION_OF_APOPTOSOME	527.75	1.00727	1.21884	NA	-0.709724	-0.807646	1.18541	0.794252	0.960655	0.854431	-1.17333	1.33419	1.20798	1.08939	1.27385	1.31792	-1.30492	-0.554791	-1.19141	NA	1.16268	1.12983	-0.958263
538	REACTOME_POU5F1_OCT4_SOX2_NANOG_REPRESS_GENES_RELATED_TO_DIFFERENTIATION	528	1.19955	NA	NA	NA	-1.04188	0.865677	-0.992083	NA	1.0751	NA	NA	NA	1.17016	NA	NA	1.05111	1.2415	1.00069	NA	0.903651	NA	0.862401
539	REACTOME_S_PHASE	528	0.759218	1.30474	-0.67468	-0.967459	0.968532	1.27979	-1.0139	-0.782046	0.760467	-0.798709	-0.732335	0.552315	1.17367	0.833604	1.13927	1.61356	1.85031	1.88413	0.627533	-0.828611	1.15476	1.07019
540	REACTOME_KERATAN_SULFATE_BIOSYNTHESIS	528.75	NA	1.19855	1.36199	-0.786801	-0.895599	0.984022	1.16591	1.28216	0.692762	1.24653	NA	NA	1.08083	NA	-1.04662	0.950853	NA	1.02363	-0.890943	1.29981	NA	-1.10304
541	REACTOME_HIV_LIFE_CYCLE	529	1.18716	0.605564	0.640678	1.15168	0.670829	0.63606	-1.01911	-0.728451	0.563589	0.924239	0.761236	0.628223	1.23516	1.13667	0.519428	1.72822	1.12506	1.29635	0.84273	1.03741	-0.863291	0.943911
542	REACTOME_DNA_DAMAGE_RECOGNITION_IN_GG_NER	529.5	1.2125	0.984257	-0.898602	-0.984319	1.03833	1.17802	-1.04072	0.522419	-0.622698	-1.26816	1.21689	1.00173	1.24277	1.28399	1.05509	0.936746	1.26822	1.58969	0.822572	-0.59716	-0.848455	0.817266
543	REACTOME_FRS_MEDIATED_FGFR2_SIGNALING	529.75	0.716262	NA	0.99712	1.22058	1.09565	NA	0.819427	0.687793	0.986973	NA	-0.739851	NA	NA	NA	-0.877821	NA	NA	-0.929323	NA	1.62857	NA	1.51438
544	REACTOME_FRS_MEDIATED_FGFR3_SIGNALING	529.75	0.939028	NA	0.99712	1.22058	1.09565	NA	0.819427	0.687793	0.986973	NA	-0.739851	NA	NA	NA	-0.877821	NA	NA	-0.929323	NA	1.62857	NA	1.51438
545	REACTOME_FRS_MEDIATED_FGFR4_SIGNALING	529.75	0.939028	NA	0.99712	1.22058	1.09565	NA	0.819427	0.687793	0.986973	NA	-0.739851	NA	NA	NA	-0.877821	NA	NA	-0.929323	NA	1.62857	NA	1.51438
546	REACTOME_RA_BIOSYNTHESIS_PATHWAY	529.75	0.909275	0.761436	NA	NA	1.27689	0.486553	1.19327	0.994481	NA	NA	NA	NA	1.42666	NA	NA	0.822336	0.816722	0.945289	NA	1.38897	NA	1.29851
547	REACTOME_UREA_CYCLE	530	NA	NA	NA	NA	NA	NA	NA	NA	NA	NA	NA	0.870069	0.902857	NA	NA	NA	NA	NA	NA	NA	NA	0.96439
548	REACTOME_CELL_CYCLE_CHECKPOINTS	531	1.31017	0.869629	0.950268	0.573748	1.65992	1.04676	-0.543117	0.481299	0.682026	1.2487	-1.07842	1.11106	1.0977	0.706252	1.52954	1.65679	1.09039	0.946884	0.600858	-0.773578	-0.77132	0.779981
549	REACTOME_TRANSLESION_SYNTHESIS_BY_POLK	531.25	1.17058	1.09825	NA	NA	0.790281	1.4396	-1.53749	0.959705	-0.640814	-0.935942	-0.932606	1.00173	1.29237	1.22809	0.794433	1.22956	0.825413	1.48035	-0.9971	0.806686	0.808743	-1.04023
550	REACTOME_G_BETA_GAMMA_SIGNALLING_THROUGH_CDC42	531.5	-0.729041	-0.929911	1.25941	0.975449	1.34203	-1.26328	-0.90191	1.06978	-0.939832	0.676625	0.98757	NA	1.13486	-0.965156	1.28794	0.838254	1.42509	1.12408	-0.721244	-0.794567	NA	1.24108
551	REACTOME_SIGNALING_BY_NOTCH4	531.75	0.821984	-0.742599	1.10044	0.71633	0.628675	-1.16034	-0.799726	-0.851045	0.619085	1.07645	-0.894169	0.495136	1.80105	0.762104	1.34978	1.47712	1.16164	1.20536	0.983618	-0.962511	1.28471	1.34219
552	REACTOME_HCMV_EARLY_EVENTS	532	1.51484	1.00712	1.84541	1.55327	1.17891	1.02833	1.27034	1.23807	1.08305	1.43613	-1.68214	-1.54145	1.05046	-1.41201	-1.27528	0.823834	-1.23787	-0.674857	-1.12806	1.01758	1.10538	-1.12528
553	REACTOME_METABOLISM_OF_NUCLEOTIDES	532	1.22028	0.777466	1.05424	1.10173	1.07719	1.24674	-0.673414	1.54776	1.61426	0.846059	1.33281	0.681424	0.774129	1.01033	1.24848	-0.78345	-1.49501	0.925882	0.811404	-0.903875	NA	0.615368
554	REACTOME_SIGNALLING_TO_RAS	532	1.34562	0.954045	1.47457	1.41496	0.909986	1.22032	1.01551	1.28794	1.21327	0.881838	-0.739851	NA	-0.610158	-0.722922	-0.725651	NA	-0.926419	0.694599	1.24909	1.21438	NA	0.961887
555	REACTOME_DEX_H_BOX_HELICASES_ACTIVATE_TYPE_I_IFN_AND_INFLAMMATORY_CYTOKINES_PRODUCTION	532.5	1.03157	1.22324	1.33089	1.21407	-0.963439	1.04196	1.17425	1.13726	0.957024	1.27229	-0.800557	0.885354	0.718247	-0.845068	NA	NA	-0.899677	0.984963	1.03386	0.980538	NA	-1.1869
556	REACTOME_RHO_GTPASE_EFFECTORS	533	1.99639	0.450598	1.42	1.32586	1.92575	-0.679307	1.46702	-0.698024	0.588938	1.43752	-0.706095	1.08127	1.22564	-1.12583	1.41834	1.56126	0.667042	0.799549	-0.658228	0.921199	-0.92795	0.938887
557	REACTOME_SUMO_IS_TRANSFERRED_FROM_E1_TO_E2_UBE2I_UBC9	533	0.989974	NA	0.651468	0.950591	1.04242	NA	NA	NA	-0.769155	1.27611	0.838467	NA	0.951012	1.07343	0.996844	0.764351	1.146	1.26269	1.17138	-1.00531	NA	-0.817315
558	REACTOME_TCF_DEPENDENT_SIGNALING_IN_RESPONSE_TO_WNT	533	0.681174	1.19593	1.0188	0.981683	1.35257	0.820781	0.426577	-0.655639	1.07111	0.836817	0.686167	0.956689	1.52086	-0.84668	1.29337	0.726226	-0.578487	0.963273	0.82175	-1.1698	0.561261	0.923118
559	REACTOME_VEGFR2_MEDIATED_CELL_PROLIFERATION	534	0.847437	1.0012	1.01938	1.47367	-1.35416	1.18417	0.819427	1.31132	1.04455	-0.750886	-0.825218	NA	0.695171	0.744977	0.833045	0.53183	0.894316	-1.08094	-0.49789	1.0266	0.885156	-1.18585
560	REACTOME_ADORA2B_MEDIATED_ANTI_INFLAMMATORY_CYTOKINES_PRODUCTION	534.5	0.762975	1.20183	-0.476639	1.08671	0.716418	1.34289	0.789762	-0.541597	1.12733	0.638724	0.687942	-1.13047	1.38373	-1.02461	1.17744	0.887723	1.19925	1.23928	-0.721244	0.409385	1.01469	0.97731
561	REACTOME_TRISTETRAPROLIN_TTP_ZFP36_BINDS_AND_DESTABILIZES_MRNA	534.75	-1.00047	1.03892	0.691491	-0.950502	-1.4641	1.1075	0.804679	0.874963	0.844433	1.18732	NA	1.24737	1.10297	1.14124	1.02966	1.32417	1.10282	1.30766	-0.786935	0.777578	NA	-1.34795
562	REACTOME_APOPTOSIS_INDUCED_DNA_FRAGMENTATION	535	-1.00397	-0.888073	1.01791	1.08788	1.07539	-0.860768	-1.00158	NA	-1.33698	NA	1.29933	NA	NA	NA	0.987933	0.970989	NA	NA	NA	-0.668744	NA	1.09707
563	REACTOME_SIGNALING_BY_PDGF	535	-1.04109	1.47372	1.26886	0.789401	1.35913	1.27978	1.20604	-1.23042	0.955016	1.69972	0.984535	-1.32883	-0.790393	0.808467	-0.459592	-2.88162	1.13761	-2.03026	-0.808097	1.39788	NA	0.551101
564	REACTOME_APC_C_CDH1_MEDIATED_DEGRADATION_OF_CDC20_AND_OTHER_APC_C_CDH1_TARGETED_PROTEINS_IN_LATE_MITOSIS_EARLY_G1	535.25	0.786516	0.940423	0.544709	-0.71961	0.910249	0.871496	-0.699107	-0.613265	-0.980489	0.78764	0.783644	1.04502	1.87404	1.25619	1.27982	1.65169	2.0021	1.69964	0.604559	-0.944523	1.15476	1.77024
565	REACTOME_ADVANCED_GLYCOSYLATION_ENDPRODUCT_RECEPTOR_SIGNALING	536	-1.35923	-0.684417	NA	0.91256	1.09606	-1.21239	0.56503	1.3797	-1.28943	-0.95711	NA	0.694027	NA	0.799975	1.20032	0.922436	-0.914321	1.10657	1.40429	-1.29695	1.25937	-1.34396
566	REACTOME_UPTAKE_AND_FUNCTION_OF_ANTHRAX_TOXINS	536	1.18792	0.870743	1.12761	1.07539	0.996387	1.1267	0.996015	1.38676	1.0046	NA	-0.825218	NA	-1.30521	NA	-1.04217	0.958296	-0.75115	0.966819	-1.02233	0.897725	0.867864	-0.700783
567	REACTOME_APC_C_MEDIATED_DEGRADATION_OF_CELL_CYCLE_PROTEINS	536.5	0.786516	0.940423	0.55764	-0.763822	0.910249	0.871496	-0.740106	-0.613265	-0.980489	0.78764	0.641654	1.04502	1.87404	1.25619	1.24943	1.73517	2.0021	1.77324	0.604559	-1.06607	1.15476	1.51477
568	REACTOME_ERYTHROCYTES_TAKE_UP_CARBON_DIOXIDE_AND_RELEASE_OXYGEN	536.5	-0.792414	1.02279	NA	NA	-0.914876	NA	NA	NA	NA	NA	1.05341	1.26988	NA	NA	NA	1.01316	0.884368	0.851277	NA	NA	NA	NA
569	REACTOME_INWARDLY_RECTIFYING_K_CHANNELS	536.5	-0.729041	-1.06087	1.07225	0.975449	1.17139	-1.26328	-0.90191	0.923095	-0.904289	0.978396	NA	NA	1.29259	-0.965156	1.28794	-0.795557	1.23896	1.12408	-0.721244	-1.00857	NA	1.02631
570	REACTOME_GP1B_IX_V_ACTIVATION_SIGNALLING	539	-1.07668	1.07253	1.61472	1.45656	1.82083	-0.951412	1.67688	1.56064	1.4542	1.73755	NA	NA	0.670197	-1.1079	0.724205	-1.71775	1.04905	-0.714997	NA	0.668523	NA	-0.634562
571	REACTOME_MITOTIC_PROMETAPHASE	539	1.31145	1.02057	1.52851	1.4461	1.52741	1.19909	1.12962	1.06616	0.956208	1.46399	-1.39074	-1.13802	0.71557	-1.10365	0.96308	0.491301	-1.06122	-0.840088	-1.3093	0.801262	-0.747796	-0.882991
572	REACTOME_FACTORS_INVOLVED_IN_MEGAKARYOCYTE_DEVELOPMENT_AND_PLATELET_PRODUCTION	539.5	1.62929	1.24568	0.886745	1.18419	1.35701	1.07722	1.73661	0.81067	1.39067	1.0878	-0.771739	0.708796	1.28701	-1.39959	0.85809	-0.754078	-0.825244	1.01244	-1.84757	0.745878	-0.809199	0.774958
573	REACTOME_SURFACTANT_METABOLISM	539.5	-1.01609	0.993338	NA	0.911634	1.11099	1.16195	NA	0.610753	-0.944476	NA	NA	NA	1.33087	1.02927	0.726996	0.576285	NA	NA	1.12761	-1.13531	NA	1.3902
574	REACTOME_TP53_REGULATES_TRANSCRIPTION_OF_GENES_INVOLVED_IN_CYTOCHROME_C_RELEASE	540	0.883348	-0.719235	-0.718807	-0.695984	1.63212	1.23775	1.07594	0.872518	1.02124	0.95708	1.56888	0.823454	NA	0.94627	1.46385	-0.890876	0.758416	-0.840286	-0.596772	0.541316	NA	0.952424
575	REACTOME_RAB_GERANYLGERANYLATION	543	1.51873	0.988348	0.77602	1.01909	1.25891	0.412343	1.1504	1.50787	0.711936	0.905224	-0.703807	NA	-0.986999	-0.686072	-1.04798	-0.609113	1.30651	1.44525	-0.636137	1.05906	0.858729	0.898334
576	REACTOME_SIGNALING_BY_NTRK3_TRKC	543	-1.40558	NA	0.996646	1.22058	-1.01906	NA	0.756562	0.687793	NA	0.996206	0.768736	NA	0.968239	1.12948	0.562119	0.94674	-0.724109	-0.904687	1.03914	1.43694	NA	0.947076
577	REACTOME_TIGHT_JUNCTION_INTERACTIONS	543	1.70153	NA	NA	NA	1.3341	NA	NA	1.21097	-1.25269	NA	NA	0.875347	0.788614	NA	NA	NA	NA	0.80162	NA	NA	NA	-1.08539
578	REACTOME_AMYLOID_FIBER_FORMATION	543.5	-1.03282	-0.791227	-0.58723	-1.07834	1.67147	1.03328	0.643246	-1.18311	-1.38339	0.628969	1.51184	0.543481	1.50758	1.07338	1.09437	0.92545	1.60138	1.8115	0.581305	-2.21464	0.547028	1.18331
579	REACTOME_INTERLEUKIN_2_SIGNALING	544	NA	0.760966	1.10241	0.93454	1.26869	NA	NA	0.722746	0.821303	1.75761	-0.939042	NA	0.968239	0.808467	1.0304	NA	NA	NA	-0.800832	1.0631	NA	0.912713
580	REACTOME_ETHANOL_OXIDATION	544.75	-1.21009	NA	NA	NA	NA	-0.88554	-0.967219	NA	-0.978924	NA	NA	1.21736	1.0774	NA	NA	1.337	1.04648	0.996315	NA	NA	NA	1.41869
581	REACTOME_AMINO_ACIDS_REGULATE_MTORC1	545	1.34227	1.14275	0.897408	0.583531	-0.666253	-1.06051	1.71023	1.40721	0.930532	-0.704032	1.54445	-0.996058	1.25379	0.854229	-0.851859	0.930859	0.786318	1.23565	-1.10886	-0.680722	NA	1.16891
582	REACTOME_FC_EPSILON_RECEPTOR_FCERI_SIGNALING	545	-1.60195	0.898612	-1.1498	-0.832006	-1.48315	-1.31224	-1.59502	-1.6781	-1.13097	-1.19441	0.927404	1.64432	1.52588	1.68573	0.925663	1.52804	-1.12242	1.24106	0.921882	0.985997	1.8413	2.14744
583	REACTOME_NR1H2_NR1H3_REGULATE_GENE_EXPRESSION_LINKED_TO_GLUCONEOGENESIS	545	0.994643	1.07051	NA	0.93797	0.706318	1.03969	NA	1.21548	0.965824	NA	NA	NA	NA	NA	NA	NA	NA	NA	-0.719658	0.968572	NA	-0.772677
584	REACTOME_PYROPTOSIS	545	-1.02453	0.875616	-1.05728	0.954422	-1.23054	1.05434	-1.07413	-0.733482	0.646312	-1.21718	1.18418	0.568666	1.08939	1.11152	1.87348	1.49086	1.27556	1.33963	1.34777	-0.378693	NA	1.61854
585	REACTOME_RESOLUTION_OF_SISTER_CHROMATID_COHESION	546	1.35634	-0.472632	1.57667	1.20325	1.5871	1.17626	0.935794	0.960095	0.680995	1.16	-1.5545	NA	1.04932	-1.41201	0.811468	1.02823	-1.16882	0.760915	-1.44031	0.781557	-1.09083	-1.2391
586	REACTOME_RHOQ_GTPASE_CYCLE	546	1.61414	1.15693	0.71712	-1.20184	1.00596	0.638187	1.1166	0.920373	1.68457	1.25473	1.08285	1.21852	-1.19007	-0.860705	-1.03682	-1.2679	1.31794	-0.836957	1.21591	1.22369	NA	0.783309
587	REACTOME_IL_6_TYPE_CYTOKINE_RECEPTOR_LIGAND_INTERACTIONS	547	NA	0.523382	NA	1.29351	1.53889	1.0529	NA	-0.862562	-0.777462	1.19033	NA	NA	-0.820173	-1.23681	0.752113	1.22612	1.07888	-1.25038	NA	1.33164	NA	1.23245
588	REACTOME_INTERLEUKIN_17_SIGNALING	548.5	1.20349	1.04389	-1.51027	-1.38006	-1.48456	1.14609	-1.48441	-1.26156	0.86857	-1.63351	-0.635102	1.17772	1.31873	0.952655	-0.69037	1.44228	-0.680947	1.3328	-0.556248	1.40468	1.74833	-1.0951
589	REACTOME_REGULATION_OF_TNFR1_SIGNALING	548.75	1.66633	1.47462	-1.33299	-1.25909	1.31354	1.75187	-1.14474	0.951206	1.48272	-1.65158	-0.808208	0.415868	1.36126	-1.25907	-0.891858	1.73716	0.709312	2.03181	-1.52727	1.36773	0.904406	-1.04855
590	REACTOME_FORMATION_OF_SENESCENCE_ASSOCIATED_HETEROCHROMATIN_FOCI_SAHF	550.5	1.33277	1.20854	-1.04729	1.09654	1.1596	1.27098	0.735092	0.977568	1.51004	NA	-1.23688	-0.948974	-1.36827	NA	NA	-0.677404	NA	1.24475	NA	-0.908386	NA	-0.676208
591	REACTOME_TRNA_PROCESSING_IN_THE_NUCLEUS	550.75	1.00605	1.05149	1.0925	1.05416	1.39497	0.952442	0.834558	0.893327	0.75999	1.25257	-0.710366	0.729667	0.512123	0.980763	-0.703794	0.967657	0.833622	0.788762	1.14346	0.815989	1.23058	-0.931427
592	REACTOME_GRB2_SOS_PROVIDES_LINKAGE_TO_MAPK_SIGNALING_FOR_INTEGRINS	551.25	1.28445	0.842222	1.27847	0.856348	NA	-1.18433	0.851343	-1.17344	0.604825	1.10455	0.768736	NA	NA	NA	-1.19314	-0.869868	1.3645	0.672444	NA	1.68011	NA	1.4697
593	REACTOME_COLLAGEN_BIOSYNTHESIS_AND_MODIFYING_ENZYMES	552.5	-1.26669	1.677	1.73889	1.61704	2.18881	-0.663596	1.81917	1.3803	0.926599	2.09552	-0.722572	0.83253	-1.26001	NA	1.04793	-3.07724	1.77513	-1.55493	-0.629438	-1.23253	-1.07762	-1.09284
594	REACTOME_REGULATION_OF_TP53_ACTIVITY_THROUGH_METHYLATION	552.5	0.879045	0.732594	-0.624633	-1.3167	0.923144	1.43471	-1.53749	0.550706	0.921175	-0.996571	-1.0669	1.00173	1.27487	0.880172	1.029	0.952277	1.02053	1.18548	-1.09808	0.902379	1.16582	1.41333
595	REACTOME_SIGNALING_BY_HIPPO	552.5	1.07545	0.920614	0.891386	0.964401	0.628082	-0.797524	0.884783	1.03053	1.42421	1.35882	0.943033	-1.29337	-0.79622	-0.799569	0.754904	0.889809	0.976883	0.771938	-1.07949	1.13519	-0.790258	-0.603888
596	REACTOME_METAL_ION_SLC_TRANSPORTERS	553	-1.05651	1.05991	NA	1.12131	0.722112	1.17626	1.20738	0.91823	-0.794567	NA	NA	NA	1.0303	NA	-0.886332	NA	-0.965228	-0.513893	0.772359	1.13755	NA	-1.99615
597	REACTOME_PYRUVATE_METABOLISM	553	0.477491	1.13242	NA	0.758775	1.18888	1.52602	-0.678066	-1.14318	0.806028	NA	0.878556	0.726303	1.08403	NA	-0.822153	0.93631	1.20836	1.01975	1.26625	-0.654209	-1.14228	-0.978081
598	REACTOME_RUNX3_REGULATES_BCL2L11_BIM_TRANSCRIPTION	554	1.01087	1.19562	1.25864	1.23476	-0.84415	1.29102	1.26879	1.01102	0.947051	0.841207	0.888813	-1.19043	0.622005	-0.884926	0.951653	-0.916421	NA	NA	-0.932002	-1.20119	NA	-0.954799
599	REACTOME_FICOLINS_BIND_TO_REPETITIVE_CARBOHYDRATE_STRUCTURES_ON_THE_TARGET_CELL_SURFACE	554.5	NA	NA	NA	NA	NA	NA	NA	NA	NA	NA	NA	NA	NA	NA	NA	NA	-0.736127	NA	NA	NA	NA	1.34256
600	REACTOME_LECTIN_PATHWAY_OF_COMPLEMENT_ACTIVATION	554.5	NA	NA	NA	NA	NA	NA	NA	NA	NA	NA	NA	NA	NA	NA	NA	NA	-0.736127	NA	NA	NA	NA	1.34256
601	REACTOME_RAS_ACTIVATION_UPON_CA2_INFLUX_THROUGH_NMDA_RECEPTOR	554.5	0.844776	NA	1.20689	1.06402	-0.666303	NA	0.819427	NA	NA	NA	-1.06189	NA	NA	NA	0.833045	1.19555	NA	0.763304	-1.05028	-0.972854	0.885156	1.0326
602	REACTOME_SHC_RELATED_EVENTS_TRIGGERED_BY_IGF1R	554.5	0.939028	0.837736	1.20689	1.22058	NA	NA	0.819427	0.937972	NA	NA	-0.739851	NA	1.24143	NA	-0.877821	-0.776989	NA	-0.929323	NA	1.38207	NA	1.23947
603	REACTOME_ACTIVATED_NTRK2_SIGNALS_THROUGH_FYN	555.25	1.14657	0.875756	1.09092	0.998379	0.942751	NA	0.840825	NA	NA	1.10836	NA	NA	1.0942	NA	-1.07809	NA	NA	0.721904	NA	-1.09023	NA	0.899856
604	REACTOME_NTRK2_ACTIVATES_RAC1	555.25	1.14657	0.875756	1.09092	0.998379	0.942751	NA	0.840825	NA	NA	1.10836	NA	NA	1.0942	NA	-1.07809	NA	NA	0.721904	NA	-1.09023	NA	0.899856
605	REACTOME_SUMOYLATION_OF_RNA_BINDING_PROTEINS	556	1.01057	1.05149	0.946399	0.549209	1.45351	1.17486	0.834558	0.812235	0.828883	1.26621	-0.646897	NA	0.492786	0.605629	0.791674	0.988101	0.923289	0.888804	1.6666	0.796308	1.23058	-1.20698
606	REACTOME_BINDING_OF_TCF_LEF_CTNNB1_TO_TARGET_GENE_PROMOTERS	557	-0.754665	1.25108	1.47305	1.27085	-0.705729	1.04016	1.0338	1.23409	0.93645	1.04135	NA	NA	1.19996	-0.754536	NA	0.831824	NA	-1.09555	0.71565	-1.55916	-0.941126	-1.21298
607	REACTOME_OTHER_INTERLEUKIN_SIGNALING	557	0.92289	0.927325	-1.32407	1.01618	1.69691	NA	-1.02282	0.906132	1.3991	0.70528	1.46759	-1.06128	-1.04037	1.30102	1.24921	0.824444	0.983742	1.35682	0.950464	0.714658	-0.956322	0.997102
608	REACTOME_DSCAM_INTERACTIONS	557.5	1.14657	NA	NA	0.782992	0.942751	NA	NA	NA	NA	0.845722	NA	NA	1.0942	NA	NA	NA	NA	1.02063	NA	-0.7619	NA	1.10176
609	REACTOME_SYNTHESIS_OF_12_EICOSATETRAENOIC_ACID_DERIVATIVES	557.5	-1.3057	NA	0.884765	1.07269	NA	NA	NA	-1.15671	NA	0.854751	1.00693	0.817827	NA	1.25346	NA	0.82339	NA	NA	NA	-1.14022	NA	NA
610	REACTOME_REGULATION_OF_FOXO_TRANSCRIPTIONAL_ACTIVITY_BY_ACETYLATION	558	-1.2108	0.898521	0.673308	0.887742	1.42739	1.13171	-0.770633	1.20414	-1.0409	-0.838678	1.33612	-0.835722	0.819321	0.823596	1.5102	-0.497317	1.00138	1.26527	1.37344	1.00286	NA	-0.521338
611	REACTOME_ANTIGEN_PRESENTATION_FOLDING_ASSEMBLY_AND_PEPTIDE_LOADING_OF_CLASS_I_MHC	558.5	0.578403	0.777605	-1.324	1.05998	1.27199	0.699522	1.88718	0.88381	0.578807	0.575765	1.63258	0.850741	0.963936	1.04285	1.05924	-1.48018	1.38838	1.44581	1.07205	0.660106	-1.08758	0.942437
612	REACTOME_TP53_REGULATES_TRANSCRIPTION_OF_CELL_DEATH_GENES	559.5	1.27622	-1.18505	0.786191	-0.62653	1.33068	1.36642	0.732992	-0.580031	1.44448	0.936778	0.902012	-1.44683	1.02927	0.861298	1.7257	-0.890876	0.807291	-0.824523	-0.822125	0.934936	NA	1.24563
613	REACTOME_DUAL_INCISION_IN_TC_NER	560	0.462286	-1.02164	-0.742453	-0.595029	-0.906864	0.914567	-1.57086	-0.912927	-0.898109	-0.935942	0.814397	0.731468	1.45907	1.03103	1.02337	1.10216	0.887706	1.61151	0.946561	1.00241	-0.792817	1.23969
614	REACTOME_RECEPTOR_MEDIATED_MITOPHAGY	560	1.27256	1.23302	-1.04355	0.885669	0.619866	1.2038	0.488858	1.08356	1.09977	NA	1.21413	NA	1.04997	NA	-1.08235	-0.97709	1.25808	-0.843419	NA	-0.673502	NA	0.705997
615	REACTOME_EPHRIN_SIGNALING	561.5	0.850203	0.451047	0.597506	0.908987	1.33271	0.778285	0.949392	0.873419	0.763676	1.06159	1.87258	NA	0.978824	1.17873	0.768028	1.06377	1.10919	1.17793	0.98765	-0.780862	NA	-0.627609
616	REACTOME_LINOLEIC_ACID_LA_METABOLISM	562	NA	0.868018	NA	NA	NA	0.849156	0.994389	0.924574	NA	-0.749963	-0.709498	NA	NA	NA	NA	NA	1.21111	NA	0.948038	1.01907	NA	-0.831152
617	REACTOME_MAP2K_AND_MAPK_ACTIVATION	562	1.11653	0.842222	1.01902	-1.01235	1.18175	-0.945478	1.23041	-0.865285	0.604825	1.04933	-0.508897	1.0523	0.956123	-0.822829	1.34063	1.19717	1.3645	0.697012	-0.949184	0.836721	-1.02523	1.13514
618	REACTOME_SUMO_IS_CONJUGATED_TO_E1_UBA2_SAE1	562	0.85556	NA	0.651468	0.950591	1.04242	NA	NA	NA	-0.769155	1.27611	0.838467	NA	0.951012	NA	0.996844	0.764351	1.146	1.26269	1.17138	-1.00531	NA	-0.817315
619	REACTOME_RUNX1_REGULATES_TRANSCRIPTION_OF_GENES_INVOLVED_IN_WNT_SIGNALING	562.25	NA	1.22161	NA	NA	NA	1.2082	0.878587	NA	NA	0.79281	NA	NA	-1.0698	0.704861	NA	0.674737	0.800806	NA	-0.886959	NA	NA	0.973867
620	REACTOME_CD163_MEDIATING_AN_ANTI_INFLAMMATORY_RESPONSE	562.5	0.895487	1.22498	0.874743	0.822726	-0.878434	1.31283	-0.958181	0.912503	1.39118	-0.842197	NA	0.722164	-1.61204	NA	NA	1.20034	1.22224	1.06331	NA	NA	NA	0.854664
621	REACTOME_G2_M_DNA_DAMAGE_CHECKPOINT	563.5	1.79141	0.690822	0.946399	1.11068	1.83127	1.18144	1.38586	-0.805235	0.756229	1.09021	-0.783483	0.97539	-1.07839	1.04222	0.794433	0.739973	-0.719123	-1.62391	-0.82834	1.29326	NA	-0.787778
622	REACTOME_HEPARAN_SULFATE_HEPARIN_HS_GAG_METABOLISM	564.5	1.10194	0.830779	0.896152	0.87482	1.45939	0.779419	1.38269	1.05424	1.11266	1.06939	1.26835	-1.0931	-1.06737	NA	NA	0.879642	-1.05833	-1.55636	1.26229	-1.31327	-1.27878	-0.720957
623	REACTOME_SWITCHING_OF_ORIGINS_TO_A_POST_REPLICATIVE_STATE	566.25	0.786516	0.940423	0.584119	-0.763822	0.901019	0.856082	-1.02478	-0.613265	-0.980489	0.78764	-0.579738	1.04502	1.95336	1.25619	1.22754	1.89556	2.0021	1.83938	0.867106	-1.05935	1.15476	1.61213
624	REACTOME_SIGNALING_BY_FGFR2	566.75	1.13074	0.656067	0.939449	0.920674	0.523682	1.03989	-0.8684	-0.711177	1.06713	0.803002	0.480036	1.12536	1.08123	0.583301	-0.649989	0.55575	-0.606696	0.894529	-0.776742	1.29095	-0.792817	1.09238
625	REACTOME_TELOMERE_C_STRAND_SYNTHESIS_INITIATION	567.25	NA	NA	NA	-0.781001	0.910542	NA	NA	NA	NA	NA	0.724218	NA	NA	NA	0.591986	NA	NA	NA	NA	1.27088	NA	1.21891
626	REACTOME_PROLACTIN_RECEPTOR_SIGNALING	567.5	NA	NA	0.913907	1.00486	0.686926	-1.08911	-0.969705	-0.874151	NA	1.65267	0.899658	NA	1.01439	0.808467	-0.592915	0.871887	NA	1.32842	0.854462	-0.474882	NA	0.477227
627	REACTOME_RND1_GTPASE_CYCLE	567.5	1.17974	1.18513	-0.802298	-0.977761	0.847126	0.654608	1.07732	1.02938	1.05849	1.49532	-0.777792	1.20986	0.640074	-1.16975	0.968843	0.63247	-0.720965	1.11388	-0.607274	-1.26642	0.841787	0.891088
628	REACTOME_STRIATED_MUSCLE_CONTRACTION	567.5	-1.31093	-0.669918	1.31999	1.29523	1.2115	-1.26079	1.11774	0.843932	-1.20766	1.31674	-1.29189	1.16672	0.971611	0.664098	-1.26132	1.06518	-1.03527	1.16609	-0.914435	0.948038	1.25217	0.893305
629	REACTOME_ERYTHROCYTES_TAKE_UP_OXYGEN_AND_RELEASE_CARBON_DIOXIDE	568	-0.824898	1.02279	NA	NA	-0.914876	NA	NA	NA	NA	NA	NA	1.26988	NA	NA	NA	1.01316	0.884368	0.851277	NA	NA	NA	NA
630	REACTOME_GAMMA_CARBOXYLATION_HYPUSINE_FORMATION_AND_ARYLSULFATASE_ACTIVATION	568	1.02442	1.15048	1.13152	1.11625	1.43854	0.925863	0.722685	0.725001	1.01106	-0.756011	1.24705	-0.774902	1.1057	NA	0.774439	NA	NA	0.784003	-0.639106	-0.642985	NA	-0.419814
631	REACTOME_TCR_SIGNALING	569.5	-0.857656	1.33974	-1.04142	-1.48076	-0.893164	1.34229	-0.728468	0.906721	0.819356	-0.535548	-0.690433	-0.772882	1.21198	0.844948	2.07038	1.12237	-1.49826	1.44082	1.87046	-0.671692	1.35632	1.92073
632	REACTOME_TRANSCRIPTIONAL_REGULATION_BY_RUNX1	569.5	0.546366	1.39728	0.832147	-0.770118	0.637677	1.53006	1.41731	1.27284	0.90368	0.761318	0.743918	0.630642	-0.787829	-0.818477	1.65992	0.596958	1.26225	1.23132	-0.464234	0.620742	1.14989	0.897928
633	REACTOME_GAP_JUNCTION_DEGRADATION	570.25	1.45547	0.889853	-1.25114	-1.36937	1.18431	-0.787262	0.962921	0.734304	1.34278	-0.932918	NA	0.618181	0.977035	0.791483	NA	1.29661	-1.01989	1.17111	0.952176	0.660152	-1.29315	0.945951
634	REACTOME_RHOV_GTPASE_CYCLE	570.5	0.846205	-1.21273	1.36779	1.37572	1.00922	-0.748694	1.56423	0.932118	-0.985028	1.0218	1.19999	NA	-1.02277	0.951043	0.786372	-1.45178	-0.741331	-1.2248	1.5019	1.19511	1.09385	0.898208
635	REACTOME_TRYPTOPHAN_CATABOLISM	571	1.1219	0.951405	0.847541	1.07329	0.728693	1.40569	1.15746	1.4777	0.739055	NA	NA	NA	NA	NA	NA	0.972043	-0.982129	NA	NA	-1.16292	NA	-1.01097
636	REACTOME_GLOBAL_GENOME_NUCLEOTIDE_EXCISION_REPAIR_GG_NER	571.25	0.828453	0.487006	-0.673686	-0.876015	1.12101	0.959268	-0.968775	-0.682434	-0.84672	0.902049	1.27059	0.615617	1.38635	1.39572	1.27228	1.07719	1.58461	1.58618	1.0385	-0.763012	-0.848455	-0.73346
637	REACTOME_ACTIVATION_OF_SMO	571.5	-1.37926	-1.04015	-0.839923	-1.02778	1.07924	1.05071	0.853412	0.606444	0.840102	NA	NA	0.849715	1.22304	0.667495	NA	NA	NA	NA	NA	0.937095	NA	0.887959
638	REACTOME_MITOCHONDRIAL_TRANSLATION	572	-1.05075	-1.35332	1.01285	0.5576	-0.886292	-0.852965	0.80349	0.735518	0.416171	1.05287	1.13733	0.974193	-1.02189	0.939981	0.843931	1.38588	1.01751	1.31909	0.654638	-1.00624	NA	-0.465297
639	REACTOME_RECOGNITION_AND_ASSOCIATION_OF_DNA_GLYCOSYLASE_WITH_SITE_CONTAINING_AN_AFFECTED_PURINE	572.25	-0.790427	NA	NA	-0.781001	0.910542	NA	NA	NA	NA	NA	0.724218	NA	-0.707188	NA	1.06607	NA	NA	NA	0.950679	1.25023	NA	NA
640	REACTOME_GOLGI_TO_ER_RETROGRADE_TRANSPORT	572.5	1.40564	0.690555	1.60738	1.57603	1.54981	1.02564	1.23229	0.923408	0.926822	1.2256	-0.817048	0.901865	1.7158	-0.703653	0.734705	0.76955	0.422795	0.695422	-1.24258	-1.09493	1.0323	-1.15548
641	REACTOME_TRANSCRIPTIONAL_ACTIVATION_OF_MITOCHONDRIAL_BIOGENESIS	572.5	0.679406	1.31061	0.935296	0.723024	0.97614	1.25765	0.715633	0.580016	1.20185	0.905199	0.978383	1.04087	0.638782	-0.646286	0.692077	0.98803	0.753039	1.15021	-0.854632	1.60434	0.885156	-0.945613
642	REACTOME_N_GLYCAN_TRIMMING_AND_ELONGATION_IN_THE_CIS_GOLGI	572.75	NA	1.02537	-0.858535	NA	0.764494	NA	0.694813	1.21147	NA	NA	NA	NA	NA	NA	-1.23575	NA	NA	NA	NA	1.31081	NA	1.22027
643	REACTOME_SIGNALING_BY_INSULIN_RECEPTOR	573	-1.28067	1.0753	-0.740318	1.2256	0.821566	0.942321	1.32226	1.2738	0.986973	1.03064	1.15668	-1.28451	0.993275	-0.761476	-0.943806	NA	1.0086	0.585468	-1.4455	1.31963	NA	0.911897
644	REACTOME_COPI_INDEPENDENT_GOLGI_TO_ER_RETROGRADE_TRAFFIC	573.75	1.38789	0.820685	1.77049	1.29483	1.09916	0.839135	0.999391	0.826923	1.11667	1.4246	-1.1048	0.694027	1.4162	-1.11214	-0.927249	1.05741	-0.92279	-0.612225	-1.44525	-1.11926	0.870764	-1.08807
645	REACTOME_MRNA_SPLICING_MINOR_PATHWAY	574	0.608578	-1.53089	0.684531	1.16256	0.484922	-1.19943	-0.913783	-1.23175	0.449387	1.08257	0.734615	0.772913	1.02573	0.991455	1.41579	1.12864	-1.13527	0.597741	0.488849	1.13321	-0.845944	1.09806
646	REACTOME_SIGNALING_BY_MODERATE_KINASE_ACTIVITY_BRAF_MUTANTS	574.5	1.11653	0.842222	1.01902	-1.01235	1.07872	-0.945478	1.23041	-0.950589	0.604825	1.04933	-0.556794	0.796412	0.956123	-0.444607	1.22259	1.42628	1.29685	0.771609	-1.34553	-0.900312	-0.818069	-0.89666
647	REACTOME_TRANSFERRIN_ENDOCYTOSIS_AND_RECYCLING	574.5	1.33675	0.949273	-1.04338	-0.942487	0.904473	-0.922323	1.45858	1.18248	NA	0.866579	1.4548	1.02157	0.975572	1.28361	0.725601	NA	1.39589	1.2863	-1.23085	-0.683011	NA	-0.724607
648	REACTOME_SIGNALING_BY_FGFR	574.75	0.991142	0.780783	0.939449	0.920674	0.59092	1.14836	-0.684447	0.777814	1.24794	0.803002	0.480036	1.12536	1.08123	0.583301	-0.649989	0.547325	-0.606696	0.894529	-0.776742	1.29095	-0.792817	1.12296
649	REACTOME_CD209_DC_SIGN_SIGNALING	575	1.4254	1.07279	1.31584	1.71523	0.85648	0.898251	1.41591	1.2765	0.518669	1.53794	NA	NA	-0.79867	-1.12155	0.779985	-1.00157	-0.662197	0.789842	-0.490865	1.31138	NA	-0.715737
650	REACTOME_LISTERIA_MONOCYTOGENES_ENTRY_INTO_HOST_CELLS	575	1.33982	1.2904	0.520204	-0.717917	0.881165	1.44964	-1.15109	0.826341	0.921175	0.668789	0.906011	1.00173	1.31021	-0.665175	1.14245	1.35628	0.533089	1.42279	-0.816503	-0.768122	0.796658	0.904114
651	REACTOME_NR1H2_NR1H3_REGULATE_GENE_EXPRESSION_LINKED_TO_LIPOGENESIS	575.5	0.994643	1.07051	NA	0.662572	-0.813166	1.03969	1.01913	1.21548	0.965824	NA	NA	NA	NA	NA	NA	NA	NA	NA	-0.719658	0.696943	NA	-0.489819
652	REACTOME_COPI_MEDIATED_ANTEROGRADE_TRANSPORT	576.5	1.49078	0.612361	1.58724	1.5875	1.57012	1.12535	1.44473	1.23948	1.1613	1.34665	-1.18388	-0.863473	1.76571	-1.08348	0.651461	0.689169	0.526906	0.849869	-1.42579	-1.40612	1.10538	-0.69776
653	REACTOME_ESTROGEN_STIMULATED_SIGNALING_THROUGH_PRKCZ	576.5	0.939028	NA	1.01938	0.989869	-0.809167	NA	0.98431	NA	NA	NA	NA	NA	NA	NA	0.833045	NA	NA	NA	NA	-0.990397	NA	0.754614
654	REACTOME_KERATAN_SULFATE_DEGRADATION	576.5	NA	1.02297	NA	NA	NA	0.694965	0.878173	0.881728	NA	NA	-0.773998	-0.701904	1.08083	NA	NA	0.950853	-0.7832	-0.847757	NA	NA	NA	1.11873
655	REACTOME_RUNX1_REGULATES_ESTROGEN_RECEPTOR_MEDIATED_TRANSCRIPTION	576.5	NA	1.31557	NA	NA	NA	1.2082	0.878587	NA	NA	-0.736355	NA	NA	-1.0698	0.704861	NA	0.674737	0.800806	NA	-0.886959	NA	NA	0.973867
656	REACTOME_MHC_CLASS_II_ANTIGEN_PRESENTATION	578	1.3731	0.810026	1.07951	1.06393	0.9056	1.04267	1.50255	1.44343	0.572656	0.795321	-1.15922	-2.24248	-0.609705	0.633041	1.75956	1.0548	-1.0387	1.58651	-0.829695	-1.62315	-0.891316	1.66816
657	REACTOME_SHC_MEDIATED_CASCADE_FGFR3	578	0.939028	NA	1.20689	1.22058	1.09565	NA	0.819427	0.687793	0.986973	NA	-0.739851	NA	0.968239	NA	-0.877821	NA	NA	-0.929323	NA	1.38207	NA	0.903152
658	REACTOME_SHC_MEDIATED_CASCADE_FGFR4	578	0.939028	NA	1.20689	1.22058	1.09565	NA	0.819427	0.687793	0.986973	NA	-0.739851	NA	0.968239	NA	-0.877821	NA	NA	-0.929323	NA	1.38207	NA	0.903152
659	REACTOME_TRIGLYCERIDE_CATABOLISM	578.25	1.79144	0.734305	-1.17918	-1.19339	1.24808	-1.02328	-0.81306	0.932991	0.830702	-0.820111	-1.04528	1.64051	1.33938	0.906978	1.54567	1.41332	0.837928	1.82605	NA	-0.827536	NA	0.920533
660	REACTOME_COBALAMIN_CBL_VITAMIN_B12_TRANSPORT_AND_METABOLISM	578.75	1.05559	NA	0.848973	1.2692	NA	NA	NA	NA	-1.00144	-0.681922	NA	1.10639	-1.14288	0.811864	NA	NA	NA	1.01165	1.32722	-0.770525	NA	-1.45037
661	REACTOME_RHO_GTPASES_ACTIVATE_KTN1	579	1.27399	0.877046	1.36779	0.861673	1.18256	0.791885	0.977106	0.792653	-0.712268	1.3514	0.98757	-1.10807	-0.599324	0.996876	-1.01985	1.01536	1.05668	-0.801898	NA	-1.08083	0.813192	0.649229
662	REACTOME_DNA_REPLICATION	579.5	0.666809	0.75902	-0.609312	-0.788809	0.901019	0.819957	-0.926943	-0.681401	-1.02353	0.78764	-0.579738	1.01307	1.80179	1.17459	1.13233	1.89556	2.0021	1.91125	0.772042	-0.85126	1.15476	1.26891
663	REACTOME_MET_ACTIVATES_RAS_SIGNALING	580.25	1.16291	NA	1.20689	1.22058	NA	NA	0.819427	0.687793	NA	NA	-0.739851	NA	0.968239	NA	-0.877821	NA	NA	-0.929323	-0.824553	1.62922	NA	1.13754
664	REACTOME_CYTOPROTECTION_BY_HMOX1	580.5	-0.626979	0.86251	-0.721646	0.623138	0.68873	-1.02904	-1.17665	0.664456	0.869349	-0.974613	1.0985	1.23517	1.32123	0.659686	1.67317	1.40311	1.40786	1.78356	0.982649	-1.30751	-0.725125	1.60479
665	REACTOME_O_LINKED_GLYCOSYLATION_OF_MUCINS	581.25	0.646939	0.663496	1.2527	0.641338	-1.23367	0.722499	0.901634	1.39242	0.731974	1.32125	NA	0.672542	0.956701	NA	0.918164	0.667357	1.25741	1.04875	NA	1.33933	NA	-1.45577
666	REACTOME_TRANSPORT_OF_VITAMINS_NUCLEOSIDES_AND_RELATED_MOLECULES	581.5	1.06312	-0.774269	0.866153	0.912647	-0.893004	-1.15126	0.794732	0.540224	-0.577191	0.91043	1.01925	1.29476	1.56775	NA	0.778625	1.237	-0.941598	1.09597	-1.23351	-0.755607	-0.991415	-0.903848
667	REACTOME_TRIF_MEDIATED_PROGRAMMED_CELL_DEATH	581.75	1.02684	NA	-1.14087	-1.18016	NA	0.859069	0.975508	NA	NA	NA	NA	NA	NA	0.803372	NA	NA	0.836618	NA	NA	NA	NA	0.913788
668	REACTOME_ANTIVIRAL_MECHANISM_BY_IFN_STIMULATED_GENES	582	1.6952	1.01245	-1.40184	-1.43349	1.57766	1.53527	-0.669705	0.679239	1.02878	-0.617985	-0.917973	0.893794	0.638402	1.07393	0.891276	0.908352	-0.381854	1.07098	-0.749307	0.652735	1.47994	0.837804
669	REACTOME_IRE1ALPHA_ACTIVATES_CHAPERONES	582	1.00465	0.661156	0.876708	1.00135	1.43412	0.707309	1.28946	0.96122	-1.07927	-0.984061	0.840776	0.85398	1.20292	1.0289	0.47444	0.539501	0.836939	0.786345	-0.677384	-1.49909	-1.20694	0.640619
670	REACTOME_METABOLIC_DISORDERS_OF_BIOLOGICAL_OXIDATION_ENZYMES	582	-1.42737	1.14108	NA	-0.679176	NA	1.00246	NA	1.11287	1.10271	NA	NA	-0.720621	1.31727	NA	NA	0.884538	0.747613	1.25665	NA	NA	NA	-0.885412
671	REACTOME_RESPONSE_OF_EIF2AK1_HRI_TO_HEME_DEFICIENCY	582	1.05148	1.45071	-1.13618	-1.05482	-1.45972	1.3736	-0.896688	-1.5177	1.10337	-1.47454	NA	-1.17545	1.28265	NA	0.864007	1.33183	0.780298	1.07049	-1.09429	1.12617	1.24498	0.749628
672	REACTOME_RUNX3_REGULATES_WNT_SIGNALING	582.5	-0.754665	1.07821	1.47305	1.27085	-0.705729	1.04016	1.0338	1.23409	0.93645	1.04135	NA	-0.962076	-1.05508	-0.754536	NA	0.831824	NA	-1.09555	0.71565	-1.83484	-0.941126	-1.43251
673	REACTOME_GLYCOLYSIS	582.75	1.41778	-0.842854	1.41588	0.939736	1.04942	1.14218	-1.0891	0.685166	1.02968	0.866666	-0.855571	2.00979	-0.851926	-0.596522	1.64237	-1.11014	-0.676214	0.883903	0.924533	-0.837349	1.23058	-0.909415
674	REACTOME_INTERLEUKIN_6_FAMILY_SIGNALING	584	-1.03888	1.12595	0.620548	1.08419	1.01872	1.39574	1.30781	0.838135	1.4091	-0.768039	0.741646	-0.811247	0.539441	-1.33654	0.752113	1.49503	1.72986	1.49544	-0.953861	1.55754	NA	0.858113
675	REACTOME_RUNX1_AND_FOXP3_CONTROL_THE_DEVELOPMENT_OF_REGULATORY_T_LYMPHOCYTES_TREGS	584	NA	1.17647	1.59453	-1.04724	NA	1.2082	1.11908	NA	0.818953	0.86372	NA	NA	-1.0698	-0.998864	1.02282	0.674737	0.800806	NA	-0.737846	1.01984	NA	NA
676	REACTOME_TRANSCRIPTIONAL_REGULATION_BY_RUNX3	584	0.752089	1.38689	1.18008	0.672617	0.583063	1.48694	0.487433	-1.4368	1.44457	-0.727079	-1.27779	-0.546965	0.791581	0.62237	1.33163	1.17572	-1.00224	1.09743	-0.638438	-1.3517	1.08971	1.55817
677	REACTOME_RHO_GTPASES_ACTIVATE_WASPS_AND_WAVES	585	1.82751	-0.846208	-1.13635	-1.01675	1.3628	-1.49456	1.00032	-1.04072	0.838927	-0.621165	1.56866	-0.703339	1.32702	NA	1.44486	0.831161	0.792909	1.28583	1.23845	0.927705	-1.29315	2.24134
678	REACTOME_ROLE_OF_ABL_IN_ROBO_SLIT_SIGNALING	585	0.872266	1.31944	NA	NA	1.53793	0.798563	NA	1.14444	1.24429	NA	NA	NA	-0.814453	NA	NA	NA	NA	NA	1.05367	0.769831	-0.847731	-0.903912
679	REACTOME_NEF_AND_SIGNAL_TRANSDUCTION	585.5	1.32019	NA	-0.703897	-0.562795	1.05018	NA	0.914114	NA	NA	0.769253	0.809421	NA	1.0942	-0.999896	-1.07809	NA	NA	-0.979155	0.977864	0.771544	NA	1.14453
680	REACTOME_GAB1_SIGNALOSOME	587.25	1.63604	NA	-1.20634	-1.28043	0.920954	NA	0.863754	1.76681	1.18319	0.559453	0.687696	0.937864	-0.727622	-0.931863	0.831865	-1.16016	1.97234	-0.656201	NA	1.67504	NA	0.811474
681	REACTOME_INSULIN_RECEPTOR_RECYCLING	587.5	1.33675	0.949273	-0.862143	0.897637	0.979092	-0.790194	1.45858	1.14878	NA	0.866579	1.4548	-0.996058	0.975572	1.28361	0.725601	NA	1.14191	0.917081	-1.23085	-0.636097	NA	0.668172
682	REACTOME_DARPP_32_EVENTS	588	0.904138	-0.983105	0.869109	1.04623	1.17966	-0.74966	1.29628	1.28275	0.905696	0.945324	-1.06189	0.714661	NA	-0.915161	-0.931322	1.19555	0.867126	0.763304	-1.34553	0.57951	0.885156	-1.03989
683	REACTOME_INTERFERON_ALPHA_BETA_SIGNALING	588	-1.56685	-0.591793	-1.21818	-1.37156	-1.17668	0.954567	1.36143	-1.4049	-0.700448	-1.12532	0.828807	-1.11448	1.16651	1.24631	1.85837	-0.836924	1.38407	1.04225	0.644648	1.08738	0.770014	1.46666
684	REACTOME_NRAGE_SIGNALS_DEATH_THROUGH_JNK	588	0.646909	NA	0.898249	1.25213	0.803707	-0.833568	1.41456	0.914136	0.599828	0.809462	0.768736	NA	-1.18942	0.83904	-0.977101	-1.44535	-1.64654	-1.74402	1.00878	1.01041	NA	1.13335
685	REACTOME_SLC_TRANSPORTER_DISORDERS	588	0.994196	0.815382	0.930142	0.961685	1.49036	1.36528	1.10641	1.21151	-0.904915	-0.83766	-0.855571	-0.496829	-0.909892	0.72864	-1.10035	-0.956872	-0.833382	-0.691333	1.14346	0.850775	0.851325	0.830387
686	REACTOME_ASSOCIATION_OF_TRIC_CCT_WITH_TARGET_PROTEINS_DURING_BIOSYNTHESIS	588.5	1.38026	0.949293	1.21613	1.3092	1.3693	1.35146	-1.035	1.17423	1.25933	0.692961	0.826142	-1.10406	-1.03821	-1.22113	-0.65954	0.828661	-0.943262	0.815716	0.765818	0.635837	NA	-0.667898
687	REACTOME_FORMATION_OF_TC_NER_PRE_INCISION_COMPLEX	589	0.627048	-0.855676	-0.742453	-0.529636	-0.906864	0.959952	-1.40609	-0.99589	-0.622698	-0.935942	0.814397	0.695485	1.45174	0.857527	1.07644	1.10469	0.887706	1.6012	0.955942	0.807481	-0.792817	1.23701
688	REACTOME_GLYCOSAMINOGLYCAN_METABOLISM	589.5	1.48962	1.47655	1.71734	1.06664	1.38442	1.27158	1.43575	1.7217	-0.546178	1.52822	0.783851	0.683589	0.912028	-1.26294	-1.24664	-0.945607	0.553794	-1.04309	-0.796259	-1.42702	-1.27878	-1.00341
689	REACTOME_INTERLEUKIN_6_SIGNALING	589.5	-1.03888	1.18285	0.620548	1.08419	-1.02605	1.42503	1.30781	0.838135	1.43308	-0.768039	0.741646	-0.811247	0.859998	-1.33654	0.752113	1.20728	1.56158	1.67254	-0.953861	1.55754	NA	0.858113
690	REACTOME_REGULATION_OF_LIPID_METABOLISM_BY_PPARALPHA	590	0.93804	0.938615	1.35423	0.487751	0.735395	0.886454	0.859224	1.59438	1.32576	0.804778	1.12506	1.08931	-0.471963	-1.47758	-0.726782	-1.53233	1.50704	0.941193	0.59795	1.85379	NA	-1.14517
691	REACTOME_G2_M_DNA_REPLICATION_CHECKPOINT	590.5	NA	NA	0.853268	NA	NA	NA	NA	NA	NA	NA	NA	NA	NA	NA	NA	NA	NA	NA	NA	NA	NA	NA
692	REACTOME_PHASE_II_CONJUGATION_OF_COMPOUNDS	590.5	0.854612	1.00624	0.613705	-0.861316	0.950028	1.18609	NA	0.53168	1.01659	-0.661127	1.27778	-1.59568	0.616717	1.41448	0.862349	0.906661	1.07175	1.22873	1.30322	-1.32712	NA	0.640836
693	REACTOME_TRAFFICKING_AND_PROCESSING_OF_ENDOSOMAL_TLR	591	NA	1.20167	NA	-0.851323	0.887198	1.1567	1.19677	1.64546	0.728452	NA	-0.760719	-1.15861	-1.31091	0.922264	NA	0.826553	1.43575	1.55576	-1.12065	-1.22653	NA	1.6702
694	REACTOME_RNA_POLYMERASE_II_TRANSCRIPTION	591.5	0.826249	1.2495	-1.14679	-1.23746	-1.19321	1.42015	0.709138	-1.39995	1.36525	-1.60413	-0.657729	0.675617	-0.661639	-0.590007	1.53247	0.83864	0.986438	0.835961	0.620208	1.62839	1.58588	-0.870155
695	REACTOME_ACTIVATED_NTRK3_SIGNALS_THROUGH_RAS	592	0.939028	NA	1.20689	1.22058	NA	NA	0.819427	0.687793	NA	NA	-0.739851	NA	0.968239	NA	-0.877821	0.94674	NA	-0.929323	NA	1.38207	NA	0.903152
696	REACTOME_CHROMATIN_MODIFYING_ENZYMES	592	1.14916	1.37643	1.14463	1.19042	0.804194	1.14469	1.02392	0.74171	1.13428	0.718728	-1.24274	-1.19717	-1.72457	-0.883327	0.905267	-1.77044	-1.99818	-1.69486	0.782008	1.57584	-0.732597	-0.452749
697	REACTOME_REDUCTION_OF_CYTOSOLIC_CA_LEVELS	592	0.979581	1.0086	-0.610299	1.18049	-0.960894	0.933962	1.11222	-1.20306	NA	-1.1068	-0.7836	1.14796	0.999969	1.08022	0.784207	1.18436	-0.594491	0.966819	-1.05028	-1.23102	0.885156	-0.79243
698	REACTOME_DISASSEMBLY_OF_THE_DESTRUCTION_COMPLEX_AND_RECRUITMENT_OF_AXIN_TO_THE_MEMBRANE	593	1.56217	1.01489	1.1081	1.02254	1.80175	-0.632949	0.728217	0.929115	0.735835	0.833966	NA	0.849715	NA	-1.29992	-0.785483	0.671574	-0.967361	0.99903	-0.683808	-1.22361	-0.941126	-1.70473
699	REACTOME_TRANSCRIPTION_COUPLED_NUCLEOTIDE_EXCISION_REPAIR_TC_NER	593	0.42702	-1.02164	-0.742453	-0.595029	-0.906864	0.859438	-1.40609	-0.912927	-0.898109	-0.935942	0.814397	0.731468	1.48187	1.03103	1.12038	1.10469	0.887706	1.45058	1.08317	0.799538	-0.792817	1.0517
700	REACTOME_ELASTIC_FIBRE_FORMATION	593.5	-0.99122	0.897251	1.32444	1.20234	1.61801	1.04328	1.11138	-0.930946	1.28396	0.654593	-1.12175	-1.06566	1.48412	-1.29952	-0.906217	1.21992	1.17961	0.951767	-0.815259	1.31755	NA	-1.10193
701	REACTOME_EPHA_MEDIATED_GROWTH_CONE_COLLAPSE	593.5	0.766739	0.773864	1.55928	1.99159	1.58157	-1.1507	0.781012	0.703578	-0.761285	1.61594	1.21607	-0.86741	-0.951686	NA	0.575733	1.08546	0.630178	0.76327	0.779209	1.26229	1.07226	1.11928
702	REACTOME_MOLECULES_ASSOCIATED_WITH_ELASTIC_FIBRES	593.5	-0.99122	0.782734	1.42474	1.20234	1.61801	1.04328	1.28611	-0.930946	1.17724	0.654593	-1.12175	-1.06566	1.56621	-1.29952	-0.906217	1.47679	1.17961	0.951767	-0.815259	1.31755	NA	-0.908796
703	REACTOME_SUMOYLATION	594	0.50841	1.19167	0.937508	0.599736	1.46924	1.5906	1.12711	1.00772	1.06003	1.00337	-1.18455	-1.54906	-0.587108	-1.18672	-0.872551	0.730862	-0.985063	-1.54235	1.3917	1.6175	1.19793	-1.00053
704	REACTOME_TNFR1_INDUCED_PROAPOPTOTIC_SIGNALING	594	1.28334	1.435	-1.68648	-1.69929	1.00431	1.21645	1.56616	-1.23948	1.34229	-1.63028	-1.25775	-0.765543	1.29708	-1.22343	-1.33092	1.32523	0.951906	1.35754	-1.33973	1.21973	NA	0.879138
705	REACTOME_ACTIVATION_OF_RAC1	595	1.16676	NA	0.672879	0.777588	1.21625	NA	0.73761	NA	NA	1.10836	1.11609	NA	0.729989	NA	-0.604237	NA	NA	-0.956572	1.27813	0.829822	NA	1.10176
706	REACTOME_ACTIVATION_OF_RAS_IN_B_CELLS	595	0.939028	NA	1.20689	1.25669	NA	NA	0.819427	0.868198	NA	0.976643	NA	NA	NA	-0.998154	0.833045	NA	NA	NA	-1.20961	-0.986681	NA	0.760355
707	REACTOME_METABOLISM_OF_LIPIDS	595	0.962617	0.696051	0.96015	0.773234	0.815622	0.845556	1.35757	1.58629	1.48491	1.20673	-0.701164	1.14377	0.994366	-1.05499	-0.820336	0.418304	1.41615	1.36999	-1.14339	1.1744	-1.0417	-1.11628
708	REACTOME_STAT5_ACTIVATION	595.75	NA	NA	0.818673	0.878263	NA	NA	NA	0.687793	NA	1.65267	NA	NA	NA	0.808467	NA	NA	NA	NA	-1.03934	1.22976	NA	0.638141
709	REACTOME_ADP_SIGNALLING_THROUGH_P2Y_PURINOCEPTOR_1	596	0.811605	-1.06087	1.25941	0.975449	1.17139	-1.26328	-0.484673	1.06978	-0.939832	0.978396	NA	NA	1.29259	-1.02204	1.28794	0.634547	1.23896	1.12408	-0.721244	-1.00857	NA	-0.756491
710	REACTOME_ADP_SIGNALLING_THROUGH_P2Y_PURINOCEPTOR_12	596	0.999895	-0.929911	1.07225	-0.605294	1.17139	-1.26328	-0.843834	0.923095	-0.939832	1.08657	-0.815733	-0.980793	1.29259	-0.965156	0.956864	0.634547	1.23896	0.968786	-0.721244	-1.1814	NA	1.02631
711	REACTOME_AQUAPORIN_MEDIATED_TRANSPORT	596	1.03127	0.584147	0.771685	0.844573	1.03299	-0.966813	0.5212	0.923095	-1.39469	1.17028	-0.893512	NA	1.29259	-1.02461	1.64834	0.876086	1.03112	0.799273	-0.721244	0.673808	1.01469	0.663343
712	REACTOME_G_PROTEIN_ACTIVATION	596	0.811605	-1.06087	1.25941	0.975449	1.17139	-1.26328	-0.484673	1.06978	-0.939832	0.978396	NA	NA	1.29259	-1.02204	1.28794	0.634547	1.23896	1.12408	-0.721244	-1.00857	NA	-0.756491
713	REACTOME_GLUCAGON_LIKE_PEPTIDE_1_GLP1_REGULATES_INSULIN_SECRETION	596	-0.783984	-0.982574	1.02416	0.868304	1.07026	-0.966813	0.686144	0.923095	-1.30358	0.761682	-0.893512	NA	1.1455	0.766645	1.64834	0.812573	0.69166	-0.974691	-0.721244	1.21864	1.01469	1.08333
714	REACTOME_SIGNALING_BY_NODAL	596	1.25189	1.19562	0.874743	-1.06	0.647754	1.0723	0.771595	1.21886	1.09155	NA	NA	-1.39448	0.970162	NA	0.827464	-0.916421	0.811748	NA	-1.04104	NA	NA	-0.839308
715	REACTOME_THROMBOXANE_SIGNALLING_THROUGH_TP_RECEPTOR	596	0.811605	-1.06087	1.42443	1.24378	1.17139	-1.26328	0.730747	1.17137	-1.03767	1.08657	NA	NA	1.29259	-1.02204	1.28794	0.634547	1.23896	1.01859	-0.721244	-1.00857	NA	-0.713233
716	REACTOME_TRANSLATION_OF_SARS_COV_1_STRUCTURAL_PROTEINS	596	0.942769	1.16476	-1.29461	-0.992115	1.03494	1.45157	-1.37693	0.708335	-0.622698	-1.20414	-0.503472	-0.624935	1.17867	0.984781	-0.779666	0.830588	0.770241	1.7358	1.15477	0.815695	1.16582	0.91837
717	REACTOME_DEFECTIVE_B4GALT1_CAUSES_B4GALT1_CDG_CDG_2D	596.5	NA	1.27731	1.05656	0.825535	0.70408	0.862831	0.890574	1.02267	0.700281	0.800577	NA	NA	1.08083	NA	-1.28689	0.950853	NA	NA	-0.890943	NA	NA	NA
718	REACTOME_SYNTHESIS_OF_LEUKOTRIENES_LT_AND_EOXINS_EX	596.5	1.07183	-0.722807	0.848973	1.37577	NA	0.955979	1.14418	-0.696365	1.03632	-0.681922	0.853958	1.14419	-1.14288	-0.722922	NA	-0.93558	1.11041	0.517426	1.32722	NA	NA	NA
719	REACTOME_GLUCAGON_TYPE_LIGAND_RECEPTORS	597.25	-0.729041	-0.899044	0.771685	1.24378	1.35663	-1.26328	0.514562	0.923095	-0.939832	0.978396	NA	NA	1.29259	-0.965156	1.28794	0.634547	1.23896	1.12408	-0.721244	-1.00857	1.01469	0.87706
720	REACTOME_SYNDECAN_INTERACTIONS	599	0.90588	1.69782	1.78898	1.87575	2.27119	1.17612	2.05429	1.404	1.59906	2.0255	-1.12175	-1.12567	1.05045	-1.04953	-0.655728	-2.30976	2.09901	0.728102	-0.815259	-0.797143	-1.27878	-1.29862
721	REACTOME_NUCLEAR_ENVELOPE_BREAKDOWN	599.5	0.822552	1.05149	1.0925	1.6087	1.36166	0.7425	0.97399	1.26866	-0.91453	-0.93958	0.676783	0.789691	-1.09215	-1.0212	-1.21431	0.89317	-1.0289	-0.791133	-0.801	1.05864	1.23058	-0.932152
722	REACTOME_LYSOSOME_VESICLE_BIOGENESIS	600	0.735935	1.03423	-0.903287	0.831968	1.03702	1.14489	-0.66428	0.59678	1.12684	NA	0.805934	-0.847249	-0.987175	0.791483	1.26946	1.07192	-0.548155	0.779235	-1.05737	0.529536	-0.840547	1.70174
723	REACTOME_TNF_SIGNALING	600.25	1.52868	1.40609	-1.33299	-1.25909	1.31354	1.75187	-1.14474	0.861473	1.48272	-1.55544	-0.808208	0.415868	1.0595	-1.25907	-0.891858	1.73716	0.709312	2.03181	-1.52727	1.27683	0.904406	-1.04855
724	REACTOME_GLUCURONIDATION	601	NA	NA	NA	NA	NA	-0.683173	NA	-1.18099	NA	NA	0.728091	NA	NA	1.25516	0.862349	NA	NA	NA	NA	0.706264	NA	0.872328
725	REACTOME_NETRIN_1_SIGNALING	601	1.42245	0.735758	1.21034	1.18408	1.34203	-0.705004	0.840825	1.02767	0.714774	1.37712	1.12315	NA	-1.04776	-1.15196	0.590146	-1.02803	1.14699	-1.41964	1.10631	-0.72971	NA	-1.1014
726	REACTOME_MET_ACTIVATES_RAP1_AND_RAC1	601.5	1.52921	0.622408	1.27847	0.655945	1.22569	NA	-0.89014	0.86231	0.970785	1.10836	NA	NA	1.0942	NA	-0.825254	1.04795	-0.688267	-0.545445	-0.860403	0.964123	NA	-0.519966
727	REACTOME_RECYCLING_PATHWAY_OF_L1	601.5	1.78082	0.674622	1.76521	1.73046	1.72892	0.965105	1.58335	0.838683	0.902011	1.43387	-1.23562	1.0523	1.50668	-0.95031	-1.06804	0.746776	-1.25131	1.16228	-1.6799	-1.2	-0.838492	-1.26807
728	REACTOME_RAC3_GTPASE_CYCLE	602	1.01859	1.09521	-0.720695	-1.62511	1.26463	-1.24983	-1.02446	-0.642949	1.28166	0.795023	1.02871	-1.04408	-0.746492	0.770637	1.05437	-1.41512	-0.846079	-0.618992	1.13174	1.32044	NA	1.57156
729	REACTOME_SUMOYLATION_OF_SUMOYLATION_PROTEINS	602.5	1.0849	0.862858	0.765182	-0.696494	1.49884	0.7425	0.834558	0.922337	-0.91453	1.15402	-0.646897	NA	-0.446197	0.980763	0.632564	0.793206	0.833622	1.04875	1.45053	-0.900239	1.23058	-1.06925
730	REACTOME_INITIATION_OF_NUCLEAR_ENVELOPE_NE_REFORMATION	603	1.58116	0.923744	0.944906	1.36085	1.46101	0.838218	1.08315	1.40457	0.954074	1.1512	0.716906	-0.703241	-1.45524	-1.38102	-1.54124	0.665153	-1.40299	-1.2391	-1.36934	0.992591	NA	-1.61086
731	REACTOME_INTERACTIONS_OF_VPR_WITH_HOST_CELLULAR_PROTEINS	603	1.05307	0	-0.807007	-0.696494	1.17125	0.480504	-0.728926	0.991433	0.684547	0.660675	0.828021	1.02159	0.898032	0.980763	-0.839307	1.80975	0.923289	1.34829	1.13542	0.576902	1.23058	-0.990629
732	REACTOME_RUNX1_REGULATES_EXPRESSION_OF_COMPONENTS_OF_TIGHT_JUNCTIONS	603	1.12966	1.31557	NA	NA	0.749577	1.2082	0.758122	NA	-1.25269	-0.736355	NA	NA	-1.0698	0.704861	NA	0.674737	0.800806	1.20749	-0.886959	NA	-0.790258	1.16386
733	REACTOME_DISEASES_OF_SIGNAL_TRANSDUCTION_BY_GROWTH_FACTOR_RECEPTORS_AND_SECOND_MESSENGERS	603.5	1.29347	1.15469	1.48039	0.72415	0.989882	1.40854	1.39606	1.27695	1.09158	1.11831	-0.751166	-1.18696	0.688463	-1.20384	0.750868	0.774076	1.22642	-0.697479	-1.10993	0.447388	0.988426	-1.10805
734	REACTOME_MET_RECEPTOR_RECYCLING	604	1.21018	0.626279	1.16251	-0.855334	0.974823	1.00665	1.1618	0.86231	-0.846443	1.13315	NA	NA	NA	NA	NA	NA	-0.823261	1.02205	-1.0516	1.27243	NA	-0.590125
735	REACTOME_SIGNALING_BY_FLT3_FUSION_PROTEINS	604	0.978232	1.41299	1.52348	1.18436	0.71192	1.1866	1.09723	-0.60003	1.07048	1.64173	-1.55027	NA	-1.45647	-1.04002	-0.870476	-0.781046	-1.15968	0.937809	-1.22279	1.17588	1.23328	0.789126
736	REACTOME_COMMON_PATHWAY_OF_FIBRIN_CLOT_FORMATION	605	0.865009	-0.681079	NA	-1.02335	1.23512	0.533853	NA	1.59739	1.47513	NA	NA	1.27739	1.18724	NA	NA	-1.13249	1.47477	1.06	NA	-1.13448	NA	-1.41963
737	REACTOME_CYCLIN_D_ASSOCIATED_EVENTS_IN_G1	605	1.49201	1.03948	-0.990214	-1.33233	1.09937	1.56005	-1.47265	0.682962	1.03228	-0.923735	0.715067	0.738856	-0.952755	-0.582086	-0.680998	1.09444	0.590235	2.1705	NA	-0.868883	1.16582	-1.55589
738	REACTOME_TRANSCRIPTIONAL_REGULATION_BY_TP53	605	1.1846	-1.21425	-1.00463	0.822369	-1.10758	0.804058	-1.37747	-1.31309	1.17669	-1.22385	-0.798479	1.60902	0.971534	-0.518309	1.16399	1.20033	0.567072	1.19993	-0.812535	1.5018	1.52403	1.2148
739	REACTOME_DOWNSTREAM_SIGNALING_OF_ACTIVATED_FGFR1	606	-1.66371	0.768705	0.837715	1.22058	0.784069	1.18728	0.882963	1.129	0.986973	0.996206	-0.739851	NA	0.968239	NA	-0.754065	NA	-0.724109	-1.20962	NA	1.84187	NA	1.11151
740	REACTOME_TRANSCRIPTIONAL_REGULATION_OF_GRANULOPOIESIS	606	1.50871	1.93717	1.03211	0.89767	0.879778	1.91262	1.10762	0.636607	1.00225	-1.09309	-0.752508	NA	-0.80539	-0.702047	0.976902	-0.525599	0.734764	1.20811	-1.32746	1.00612	NA	-1.5525
741	REACTOME_PROCESSING_OF_CAPPED_INTRONLESS_PRE_MRNA	606.25	0.850284	-0.565896	0.649092	-0.891538	1.03984	0.571574	-0.883937	1.13797	1.10708	1.41759	1.24899	NA	0.689884	-0.68006	1.20279	1.13474	-0.741807	0.874203	1.30738	0.863839	NA	1.50014
742	REACTOME_ERYTHROPOIETIN_ACTIVATES_STAT5	606.5	NA	0.917029	0.966646	0.878263	1.0412	1.01987	NA	-0.874151	NA	1.65267	NA	-1.26717	NA	-0.664935	NA	NA	NA	NA	-1.21419	-0.654981	NA	0.86686
743	REACTOME_INTERLEUKIN_21_SIGNALING	606.5	-1.23718	0.760966	0.965764	1.24022	0.826066	-1.08798	NA	0.722746	-0.660752	1.31457	0.741646	-0.89095	NA	0.756719	0.797798	0.914058	0.831069	0.765029	-0.693195	1.0865	NA	-0.956584
744	REACTOME_RAB_REGULATION_OF_TRAFFICKING	606.75	1.68348	0.936944	-0.716565	1.05927	1.27758	0.590058	1.26835	1.5106	0.92493	0.92465	-0.415522	-0.682831	-0.873075	-1.18152	-0.492317	-0.721805	0.51477	0.626921	-1.40349	1.27905	0.949924	-1.26928
745	REACTOME_NONCANONICAL_ACTIVATION_OF_NOTCH3	607.5	1.08997	0.888654	NA	0.829587	1.21126	-0.879885	NA	NA	-0.803524	-1.02128	NA	NA	0.964393	NA	NA	-0.834893	NA	1.36775	1.01228	NA	1.07946	1.19074
746	REACTOME_GLUCOSE_METABOLISM	607.75	1.41778	-0.842854	1.41588	0.830405	0.913636	1.14218	-1.0891	-0.99476	1.02968	0.866666	-0.855571	2.00616	-0.851926	-0.596522	1.64237	-0.742195	0.853731	0.805157	0.957194	-0.678051	1.23058	-0.876239
747	REACTOME_DOWNSTREAM_SIGNALING_OF_ACTIVATED_FGFR2	608	-1.4043	NA	0.837715	1.22058	0.784069	NA	0.756562	0.687793	0.986973	0.996206	-0.739851	NA	0.968239	NA	-0.754065	NA	-0.724109	-1.20962	NA	1.84187	NA	1.11151
748	REACTOME_DOWNSTREAM_SIGNALING_OF_ACTIVATED_FGFR3	608	-1.3604	NA	0.837715	1.22058	0.784069	NA	0.756562	0.687793	0.986973	0.996206	-0.739851	NA	0.968239	NA	-0.754065	NA	-0.724109	-1.20962	NA	1.84187	NA	1.11151
749	REACTOME_DOWNSTREAM_SIGNALING_OF_ACTIVATED_FGFR4	608	-1.3604	NA	0.837715	1.22058	0.784069	NA	0.756562	0.687793	0.986973	0.996206	-0.739851	NA	0.968239	NA	-0.754065	NA	-0.724109	-1.20962	NA	1.84187	NA	1.11151
750	REACTOME_FOXO_MEDIATED_TRANSCRIPTION_OF_CELL_CYCLE_GENES	608	1.64039	1.61519	0.809817	-0.897235	-0.61425	1.22198	-0.789171	0.878255	0.877473	0.852886	-0.863159	-0.921198	1.11603	-1.13925	1.0051	0.858722	1.02861	1.6392	-1.21617	0.660319	NA	-1.37574
751	REACTOME_PROSTACYCLIN_SIGNALLING_THROUGH_PROSTACYCLIN_RECEPTOR	608.25	-0.729041	-0.899044	0.771685	1.24378	1.35663	-1.26328	-0.90191	0.835509	-0.939832	0.978396	NA	NA	1.29259	-0.965156	1.28794	-0.494735	1.23896	1.12408	-0.721244	-1.00857	1.01469	0.87706
752	REACTOME_NUCLEOTIDE_EXCISION_REPAIR	608.5	0.505248	-0.862726	-0.666865	-0.856727	0.937892	0.702327	-0.944585	-1.12092	-0.915903	0.902049	0.996916	0.491782	1.37672	1.28545	1.36958	0.963548	1.09324	1.40662	0.83887	0.808808	-1.30467	0.862433
753	REACTOME_PYRUVATE_METABOLISM_AND_CITRIC_ACID_TCA_CYCLE	609	0.477491	1.13242	-0.777867	0.749443	1.18888	1.52602	-0.678066	-0.888456	0.806028	0.922469	1.04296	1.04156	1.17494	-0.982477	-0.654728	1.11208	1.20836	0.999502	1.52107	-0.983904	-1.14228	-0.609662
754	REACTOME_SIGNAL_AMPLIFICATION	609	1.19565	-1.06087	1.42443	0.828643	1.17139	-1.26328	0.746364	1.17137	-1.03767	1.17028	-0.815733	-0.980793	1.29259	-1.02204	0.956864	0.634547	1.23896	1.03314	-0.721244	-1.1814	NA	-0.713233
755	REACTOME_HCMV_LATE_EVENTS	610	0.747027	1.01996	0.49152	0.688993	-0.559116	1.09511	0.97399	0.805202	-0.685794	-0.933744	-0.855571	-0.744954	1.33475	-0.522602	1.12934	1.43545	0.923289	1.06138	1.61758	0.798892	1.23058	0.751103
756	REACTOME_TRANSPORT_OF_FATTY_ACIDS	610	NA	-1.2333	NA	NA	NA	NA	1.25746	NA	NA	NA	NA	NA	1.34323	NA	NA	NA	NA	0.921139	NA	NA	NA	-1.39669
757	REACTOME_RUNX3_REGULATES_YAP1_MEDIATED_TRANSCRIPTION	610.25	0.698103	0.661701	1.13817	1.23476	0.986025	1.00429	1.26879	NA	1.08247	NA	NA	NA	NA	-0.884926	NA	0.889809	NA	0.632886	0.71565	-1.20119	NA	-0.954799
758	REACTOME_CLASS_B_2_SECRETIN_FAMILY_RECEPTORS	611	0.761803	-0.981606	1.06071	1.58312	1.60918	-0.95148	0.483926	1.06978	0.870052	0.978396	NA	-1.61993	0.799163	-1.11729	1.28794	0.81108	1.41273	1.31697	-0.842577	-1.00857	1.01469	1.28785
759	REACTOME_ORGANIC_CATION_ANION_ZWITTERION_TRANSPORT	612.25	NA	1.31557	NA	NA	NA	1.2082	NA	NA	NA	-0.736355	NA	NA	-1.0698	0.704861	NA	0.674737	0.948337	NA	-0.886959	NA	NA	NA
760	REACTOME_ORGANIC_CATION_TRANSPORT	612.25	NA	1.31557	NA	NA	NA	1.2082	NA	NA	NA	-0.736355	NA	NA	-1.0698	0.704861	NA	0.674737	0.948337	NA	-0.886959	NA	NA	NA
761	REACTOME_O_GLYCOSYLATION_OF_TSR_DOMAIN_CONTAINING_PROTEINS	612.75	-1.20946	1.42688	NA	NA	0.920889	1.83478	-1.25689	1.34176	1.77498	NA	NA	-0.877848	1.23978	NA	0.802347	-1.29599	1.37021	-1.57619	NA	NA	NA	-0.919981
762	REACTOME_DNA_DOUBLE_STRAND_BREAK_REPAIR	613	0.873	0.488456	0.865447	-1.23838	1.40806	1.11553	-1.24041	-0.722786	-0.84672	0.723016	0.970055	0.813705	1.16101	1.39529	0.682833	1.06815	0.805551	0.94358	0.499859	-1.06971	1.38139	0.788301
763	REACTOME_PTK6_REGULATES_RHO_GTPASES_RAS_GTPASE_AND_MAP_KINASES	613	0.957208	-0.833348	1.17375	1.16699	1.22569	NA	0.781012	NA	0.448677	1.10836	0.809421	NA	0.669421	-0.999896	0.716832	-0.900456	0.824681	-1.05407	1.06159	-1.73392	NA	0.910606
764	REACTOME_SULFIDE_OXIDATION_TO_SULFATE	613	NA	NA	NA	NA	0.988248	NA	NA	NA	NA	NA	NA	1.17985	0.960159	1.29593	-0.77554	NA	0.954003	NA	0.74866	-0.673885	NA	-1.32484
765	REACTOME_CARDIAC_CONDUCTION	613.5	-0.46903	1.10504	0.846607	1.63304	-0.533044	1.34802	2.05222	1.1894	1.36087	1.20365	-0.926715	0.767612	1.35798	-0.675895	-0.772845	-0.886819	0.803484	-0.772938	-1.09305	-1.85318	0.745015	-1.48075
766	REACTOME_HDMS_DEMETHYLATE_HISTONES	614	1.4103	1.58275	1.30847	1.05224	1.29773	1.32859	-0.942355	0.903127	1.56678	-0.638059	-1.02771	NA	-0.933415	-1.2157	1.14441	-1.09204	-0.46471	0.691018	-1.11504	1.24349	NA	0.777276
767	REACTOME_THROMBIN_SIGNALLING_THROUGH_PROTEINASE_ACTIVATED_RECEPTORS_PARS	614	0.765452	-1.06087	1.42443	0.735899	1.17139	-1.26328	0.746396	1.28755	-0.67472	1.08657	NA	NA	1.10267	-1.02204	1.28794	-0.478197	1.23896	1.12408	-0.721244	0.659735	NA	-0.703488
768	REACTOME_APEX1_INDEPENDENT_RESOLUTION_OF_AP_SITES_VIA_THE_SINGLE_NUCLEOTIDE_REPLACEMENT_PATHWAY	614.5	NA	NA	NA	NA	NA	NA	NA	NA	NA	NA	NA	NA	NA	NA	NA	NA	NA	-1.35984	NA	0.852501	NA	0.847508
769	REACTOME_HYALURONAN_UPTAKE_AND_DEGRADATION	615.5	1.37279	1.32331	1.29279	1.332	0.92736	1.19939	0.804322	1.26847	-1.12107	1.23096	-0.995978	0.960128	NA	-1.26294	-1.37684	-1.25489	1.19944	-0.847757	-1.30919	-1.34027	NA	-0.672113
770	REACTOME_ACYL_CHAIN_REMODELLING_OF_PS	616	0.933948	0.74162	NA	NA	1.00072	NA	NA	1.05311	-0.972999	0.782518	NA	NA	-0.946889	0.71675	NA	NA	NA	NA	0.99029	NA	NA	0.840892
771	REACTOME_FRUCTOSE_METABOLISM	616	NA	NA	NA	NA	NA	NA	NA	NA	NA	NA	NA	NA	-1.15143	NA	NA	NA	0.816722	NA	NA	NA	NA	1.22749
772	REACTOME_RHOT1_GTPASE_CYCLE	616.5	0.960073	NA	NA	NA	NA	NA	NA	NA	NA	NA	-0.73416	NA	NA	NA	NA	NA	NA	NA	NA	NA	NA	-1.23623
773	REACTOME_CHYLOMICRON_REMODELING	616.75	0.777202	-1.29889	NA	-1.18118	1.30598	NA	1.29396	-1.30792	-0.841448	NA	NA	NA	1.34227	NA	NA	1.29676	1.21066	NA	NA	-1.31923	0.755621	NA
774	REACTOME_TRANSCRIPTION_OF_E2F_TARGETS_UNDER_NEGATIVE_CONTROL_BY_DREAM_COMPLEX	616.75	-1.15621	1.25108	-0.842719	-1.07529	NA	1.18948	NA	-0.48409	0.93645	-1.08714	1.01663	-1.1792	1.19996	NA	-1.05537	0.831824	0.777925	NA	NA	0.956288	NA	0.993552
775	REACTOME_ACTIVATED_NTRK2_SIGNALS_THROUGH_RAS	617	0.939028	0.875756	1.20689	1.22058	NA	NA	0.819427	0.687793	NA	NA	-0.739851	NA	0.968239	NA	-0.877821	NA	NA	-0.929323	NA	1.38207	NA	0.903152
776	REACTOME_ACTIVATION_OF_PUMA_AND_TRANSLOCATION_TO_MITOCHONDRIA	617	-1.15903	0.933796	-0.718807	-0.558203	0.827783	1.11459	0.921913	NA	0.824828	NA	1.28384	NA	NA	0.69467	NA	NA	NA	-0.694172	NA	1.18366	NA	NA
777	REACTOME_CLASS_I_MHC_MEDIATED_ANTIGEN_PROCESSING_PRESENTATION	617	1.16581	0.749985	0.53308	-0.573294	1.23678	0.838327	0.890646	0.681848	0.650587	0.610989	0.651391	0.80221	0.939299	-0.530228	-0.875235	-0.521125	1.39539	0.947105	-0.772319	0.828105	-0.583385	1.32939
778	REACTOME_L1CAM_INTERACTIONS	617.5	1.46873	0.757094	2.07941	1.77038	1.92051	1.40524	1.6373	1.7628	1.39878	1.49994	-1.09879	-0.580401	-1.243	-1.09352	0.940276	-1.24338	-0.768351	0.883784	-1.43685	-1.44331	-0.971438	-1.54785
779	REACTOME_RUNX1_REGULATES_TRANSCRIPTION_OF_GENES_INVOLVED_IN_INTERLEUKIN_SIGNALING	618.25	0.81276	1.31557	NA	-0.965305	1.16651	1.2082	1.07167	0.810694	0.881914	-0.736355	NA	NA	-0.602677	0.704861	1.01445	0.674737	0.800806	-1.25038	0.587404	NA	NA	NA
780	REACTOME_RECRUITMENT_OF_MITOTIC_CENTROSOME_PROTEINS_AND_COMPLEXES	619	1.22791	1.31993	1.55552	1.39286	0.67256	1.34151	0.863914	0.881963	1.02578	1.69151	-1.70509	-1.13802	0.704787	-0.884584	0.809725	-0.690199	-1.37294	-0.926162	-1.33777	-1.18461	1.15264	0.783273
781	REACTOME_EXTRACELLULAR_MATRIX_ORGANIZATION	621.5	-0.968223	1.93931	1.83813	1.43651	3.16933	1.77682	1.95709	1.48688	2.18764	1.92604	-0.832794	-1.19527	-1.99274	-1.42808	0.850135	-2.89547	1.37049	-0.971766	-0.927766	-1.48041	-1.50776	-0.724957
782	REACTOME_MITOCHONDRIAL_UNCOUPLING	621.5	NA	NA	0.82034	NA	-1.0974	NA	NA	NA	NA	NA	1.2974	NA	NA	NA	NA	NA	NA	NA	NA	-0.867165	NA	0.98921
783	REACTOME_THE_FATTY_ACID_CYCLING_MODEL	621.5	NA	NA	0.82034	NA	-1.0974	NA	NA	NA	NA	NA	1.2974	NA	NA	NA	NA	NA	NA	NA	NA	-0.867165	NA	0.98921
784	REACTOME_CONSTITUTIVE_SIGNALING_BY_AKT1_E17K_IN_CANCER	622	0.957886	1.61655	-1.32856	-1.02419	-1.31456	1.67642	0.735092	0.503318	1.27051	-1.33663	-0.69382	0.904054	-0.538489	1.02654	0.801536	1.13928	-1.00212	1.18473	-1.34605	-0.566584	NA	-1.60809
785	REACTOME_N_GLYCAN_ANTENNAE_ELONGATION	622.5	NA	1.24482	1.36199	-0.679897	0.70408	0.974713	0.740069	1.28216	0.510837	1.24653	NA	NA	NA	NA	-1.11703	-0.837658	1.11118	1.02363	-0.890943	-1.0812	NA	1.23649
786	REACTOME_N_GLYCAN_ANTENNAE_ELONGATION_IN_THE_MEDIAL_TRANS_GOLGI	622.5	NA	1.24482	1.36199	-0.679897	-0.816123	0.974713	0.740069	1.28216	0.510837	1.24653	NA	NA	NA	NA	-0.901612	-0.837658	1.28357	1.02363	-0.890943	-1.0812	NA	1.60069
787	REACTOME_GAMMA_CARBOXYLATION_TRANSPORT_AND_AMINO_TERMINAL_CLEAVAGE_OF_PROTEINS	622.75	-1.00719	NA	0.874743	NA	NA	0.589797	0.771595	NA	NA	NA	NA	NA	0.924971	NA	NA	NA	NA	NA	NA	NA	NA	1.06761
788	REACTOME_RHOC_GTPASE_CYCLE	622.75	-0.68047	1.23776	0.734264	0.803742	1.53968	-1.32141	1.26698	0.437025	0.86596	-0.617636	0.718818	1.60487	-1.21744	-0.624905	1.01497	-1.2959	-1.36555	-0.929298	0.779209	1.47216	1.07226	-0.943656
789	REACTOME_SIGNALING_BY_LEPTIN	623	-1.32939	1.04521	1.14635	0.721093	-1.67463	1.01987	NA	-0.874151	0.848327	1.58933	NA	-1.07083	1.06644	-0.664935	NA	NA	1.21961	1.29805	-1.32046	1.08837	NA	0.662219
790	REACTOME_LDL_CLEARANCE	623.25	0.914874	0.957012	NA	0.735385	-0.726716	1.19719	1.06362	-1.18048	-1.07391	-1.11134	NA	1.10482	NA	NA	1.06778	-0.919614	-0.481777	1.11324	1.13557	-1.53638	-0.876468	0.878383
791	REACTOME_RHOF_GTPASE_CYCLE	623.5	1.07328	1.57882	-0.732728	-1.21492	1.45758	0.809574	0.998512	1.06421	1.55618	0.796852	0.855638	-1.18327	-1.10013	-0.860705	-0.902692	0.765308	-0.808257	-0.815997	0.753641	1.1741	-1.29315	1.09966
792	REACTOME_OPIOID_SIGNALLING	624	0.984385	-1.20465	1.04307	0.859648	0.993552	-0.627127	1.14546	1.07435	-1.05957	0.841226	-1.24139	0.509908	0.943073	-1.34137	0.889531	0.8721	0.693035	-0.594288	-1.06297	0.526309	0.885156	-0.97061
793	REACTOME_TIE2_SIGNALING	624.25	-1.34352	NA	0.837715	1.22058	-1.55265	-0.938695	0.756562	0.687793	1.25252	0.996206	-0.739851	NA	0.968239	0.974916	-0.754065	-1.141	-0.724109	-0.929323	NA	1.81789	NA	0.917274
794	REACTOME_ERYTHROPOIETIN_ACTIVATES_RAS	624.75	0.807031	0.917029	1.20689	1.22058	1.0412	1.01987	0.819427	-0.842269	NA	NA	-0.739851	-1.26717	0.968239	-0.972025	-0.754065	NA	-1.08967	-1.20962	-1.22701	1.48733	NA	1.07038
795	REACTOME_REGULATION_OF_TP53_ACTIVITY_THROUGH_ASSOCIATION_WITH_CO_FACTORS	625	-1.03759	0.933796	-0.718807	1.33735	-0.798677	0.976325	1.03467	0.824224	0.824828	1.01878	NA	NA	NA	0.69467	NA	NA	NA	-0.694172	-1.47141	1.131	NA	-1.41306
796	REACTOME_B_WICH_COMPLEX_POSITIVELY_REGULATES_RRNA_EXPRESSION	626	1.16976	0.89703	-0.752694	-1.32679	1.4594	1.06206	0.740784	-1.0364	1.14434	0.545126	NA	-1.08233	1.15128	0.880172	0.824902	-0.516479	0.662816	-1.33711	-0.720344	1.04093	-1.6595	-1.42999
797	REACTOME_MITOTIC_PROPHASE	626	1.20119	-0.822906	0.790923	1.87103	1.24984	-0.617553	1.04012	1.3685	0.65237	1.07065	0.676783	0.789691	-1.41043	-1.00957	-0.818463	-0.665468	-1.09987	-0.869613	-0.734835	0.961905	0.922173	-0.769644
798	REACTOME_NICOTINAMIDE_SALVAGING	626	-1.02836	1.79156	0.979347	-0.999165	1.17245	1.57935	1.00194	0.78065	1.36748	-0.720317	-1.43538	-1.28214	1.00345	-0.867506	-0.696828	-0.820519	1.56466	1.59905	1.14874	-1.05229	NA	0.833988
799	REACTOME_RHO_GTPASES_ACTIVATE_RHOTEKIN_AND_RHOPHILINS	626	-1.15266	-1.26417	0.910534	1.23374	-1.32859	NA	-1.04242	-1.24059	-0.804709	-0.630277	NA	NA	1.11566	NA	0.721415	1.25564	1.05668	1.1773	1.13157	0.842997	NA	0.715763
800	REACTOME_SIGNALING_BY_MST1	626	0.895103	NA	NA	NA	1.08446	NA	NA	-0.848028	NA	NA	NA	-0.677571	NA	NA	NA	NA	0.980863	NA	NA	NA	NA	NA
801	REACTOME_REGULATION_OF_GENE_EXPRESSION_BY_HYPOXIA_INDUCIBLE_FACTOR	626.5	0.719814	0.942268	-0.901399	-1.28689	0.955614	1.24078	0.780847	1.07819	1.25017	-0.910238	-0.976983	0.729647	0.789399	-0.679372	1.26562	-1.17396	1.12969	0.896127	1.22038	0.97658	NA	-1.25198
802	REACTOME_ACTIVATION_OF_NOXA_AND_TRANSLOCATION_TO_MITOCHONDRIA	627	0.876119	-0.799911	NA	-1.08546	NA	1.03749	NA	NA	1.16087	0.95708	1.65478	NA	NA	NA	0.720019	NA	-0.916404	NA	NA	NA	NA	NA
803	REACTOME_METABOLISM_OF_FAT_SOLUBLE_VITAMINS	627	0.946112	-0.741843	NA	-0.641653	1.45939	1.01629	1.613	-1.30792	-0.841448	-1.11134	0.716473	-1.0931	1.58667	NA	0.798161	1.41648	0.991024	0.792834	NA	-1.71145	-0.980412	-1.26596
804	REACTOME_INTERACTION_WITH_CUMULUS_CELLS_AND_THE_ZONA_PELLUCIDA	627.5	NA	1.24979	1.05656	0.825535	0.70408	0.974713	-0.84787	1.02267	0.700281	0.800577	NA	NA	NA	NA	-1.28689	NA	NA	NA	-0.890943	NA	NA	NA
805	REACTOME_P130CAS_LINKAGE_TO_MAPK_SIGNALING_FOR_INTEGRINS	627.75	1.26537	0.622408	1.27847	0.856348	0.974823	-1.18433	0.725889	-1.21229	0.632263	1.10455	1.04179	NA	NA	NA	NA	-0.869868	1.3645	1.10054	NA	0.76369	NA	0.614167
806	REACTOME_ACTIVATED_NTRK2_SIGNALS_THROUGH_FRS2_AND_FRS3	628	0.939028	0.875756	0.99712	1.22058	NA	NA	0.819427	0.687793	NA	NA	-0.739851	NA	NA	NA	-0.877821	NA	NA	-0.929323	NA	1.62857	NA	1.51438
807	REACTOME_RAS_SIGNALING_DOWNSTREAM_OF_NF1_LOSS_OF_FUNCTION_VARIANTS	628	0.939028	0.704216	1.20689	1.22058	-1.05367	NA	0.819427	NA	1.18202	NA	NA	NA	NA	NA	0.833045	-1.13593	NA	NA	NA	0.681604	NA	0.77757
808	REACTOME_SIGNALING_BY_ACTIVIN	628.25	0.986161	1.14661	NA	-1.06	0.589446	1.15162	NA	1.23577	1.09155	NA	NA	-1.39448	0.845384	NA	0.827464	0.786034	0.811748	NA	-1.15915	NA	NA	-0.882086
809	REACTOME_VXPX_CARGO_TARGETING_TO_CILIUM	628.5	1.01475	0.976049	NA	-0.814818	1.37123	0.793093	0.810616	0.814246	0.851852	0.822393	0.991443	NA	-0.988928	1.19795	-1.10791	-1.05697	-0.749147	0.777395	-0.685136	0.677929	NA	-0.969911
810	REACTOME_SIGNAL_TRANSDUCTION_BY_L1	628.75	-0.682979	1.10265	0.857196	0.93393	1.06322	1.18728	1.2455	1.45733	1.14926	1.10836	-0.968319	-1.18856	-1.36788	-1.29952	-0.622979	-1.26341	1.25808	-0.935301	-0.815259	-0.75876	0	-0.90458
811	REACTOME_REGULATION_OF_IFNG_SIGNALING	630.5	-1.45866	-0.767592	-0.967595	-1.59421	-1.16282	0.974452	1.12182	-0.875181	0.912037	-1.03476	-0.768953	-0.957663	0.821891	0.754117	0.996844	0.914058	1.36112	0.924577	0.618846	1.53258	NA	1.06714
812	REACTOME_TRNA_PROCESSING	631	1.03713	0.803699	1.23565	0.859367	0.816121	0.811752	-0.882453	0.981932	0.828883	0.935665	0.731847	0.815487	0.512123	1.14962	0.722662	0.883833	-0.846365	0.855699	-0.79518	0.676531	1.23058	-0.971582
813	REACTOME_G_PROTEIN_BETA_GAMMA_SIGNALLING	631.25	-0.656081	-0.929911	1.19473	1.48777	1.11836	-1.26328	-1.0659	-0.818844	-0.939832	0.803943	0.98757	NA	1.13486	-0.965156	1.28794	0.838254	0.983447	0.839997	-1.10947	0.829906	NA	-0.89243
814	REACTOME_RHO_GTPASES_ACTIVATE_FORMINS	631.5	1.60157	-0.626212	1.15674	1.16789	1.77888	1.02781	1.1443	0.541356	0.699139	1.35504	-1.49376	0.725259	1.68876	-1.63165	0.79705	1.34777	-0.93279	0.817907	-1.01304	0.51173	-1.44076	-0.980066
815	REACTOME_SODIUM_CALCIUM_EXCHANGERS	632	NA	NA	-0.741855	1.06155	-1.08028	NA	NA	-1.20306	NA	NA	-0.7836	NA	0.549191	1.08022	0.784207	1.18436	-1.01355	0.966819	-1.05028	0.915607	0.885156	0.823578
816	REACTOME_EARLY_PHASE_OF_HIV_LIFE_CYCLE	634	0.563948	-1.11677	-0.637192	0.577102	1.37749	-1.45577	-0.850357	0.941487	1.03959	-0.907214	0.958524	0.555531	0.85032	1.57288	-0.867866	1.30157	1.28228	0.982748	1.13542	-0.935797	-0.84135	-1.09298
817	REACTOME_NICOTINATE_METABOLISM	634	-1.02836	1.79156	0.792098	-0.999165	0.881118	1.57935	1.00194	0.78065	1.23926	-0.720317	-1.43538	-1.13697	1.00345	-0.867506	0.747379	-0.782901	1.56466	1.6202	1.02239	-1.14012	NA	1.12766
818	REACTOME_ZINC_INFLUX_INTO_CELLS_BY_THE_SLC39_GENE_FAMILY	634	-0.893519	1.13586	NA	1.12131	0.623513	1.17626	1.20738	-0.645226	-1.22425	NA	NA	NA	1.2365	NA	NA	NA	NA	-0.513893	0.772359	NA	NA	-1.76865
819	REACTOME_ZINC_TRANSPORTERS	634	-0.893519	1.13586	NA	1.12131	0.722112	1.17626	1.20738	-0.645226	-0.794567	NA	NA	NA	1.2365	NA	-0.886332	NA	NA	-0.513893	0.772359	1.13755	NA	-1.87487
820	REACTOME_CHYLOMICRON_ASSEMBLY	635.5	0.777202	-1.29889	NA	-0.69111	1.50884	NA	1.29396	-1.30792	NA	0.731354	NA	NA	1.39951	NA	NA	1.29676	1.21066	1.06862	-0.799325	-1.36094	0.755621	-1.12576
821	REACTOME_DEGRADATION_OF_THE_EXTRACELLULAR_MATRIX	635.5	-1.00594	2.06343	1.92917	1.93661	2.71928	1.69066	1.73219	1.43571	1.99538	2.31346	-0.859365	-1.09705	-2.21712	-1.26706	-1.38765	-3.18112	1.22332	-1.45148	-1.48264	-1.61909	-1.37067	0.950454
822	REACTOME_INSULIN_PROCESSING	635.5	1.15805	0.877046	-0.998263	NA	0.991844	0.791885	1.19867	0.814246	0.803678	0.822393	1.15217	NA	1.0567	1.27825	-1.32157	-0.86321	-0.870208	1.06266	-0.87774	-0.758258	-0.72193	-1.72579
823	REACTOME_INTEGRATION_OF_ENERGY_METABOLISM	635.5	0.897782	-1.13552	1.20251	0.851414	1.18874	-0.540213	1.27955	1.07308	-1.45491	0.787161	0.672588	-0.496829	0.879446	-1.34823	1.34668	-0.71877	-0.603041	-1.18371	-0.962605	0.967204	0.787826	-0.917922
824	REACTOME_TOLL_LIKE_RECEPTOR_TLR1_TLR2_CASCADE	635.75	-1.19589	1.01903	-1.34764	-1.23927	-1.55692	1.13948	-1.28295	-1.27093	0.98683	-1.4939	-1.00203	1.2006	1.50839	0.872839	-0.559281	1.60802	0.538292	1.41405	-0.637467	1.24851	1.74833	-1.25301
825	REACTOME_MTOR_SIGNALLING	636	1.29008	1.00041	1.09117	0.723727	0.704616	0.810899	0.675168	0.965043	1.01489	1.01847	1.25363	-0.888052	0.950834	-0.929575	1.21964	0.897764	-0.986928	0.94424	-1.14557	0.67025	NA	0.651497
826	REACTOME_TP53_REGULATES_TRANSCRIPTION_OF_SEVERAL_ADDITIONAL_CELL_DEATH_GENES_WHOSE_SPECIFIC_ROLES_IN_P53_DEPENDENT_APOPTOSIS_REMAIN_UNCERTAIN	636.5	1.19077	0.636554	0.786191	1.08362	-1.08347	1.20878	1.03467	-1.13555	1.18623	NA	-1.20653	-0.820459	NA	0.93504	NA	NA	0.661535	-0.874182	-1.10737	1.33574	NA	1.22884
827	REACTOME_GLYCOSPHINGOLIPID_METABOLISM	637.5	1.37824	0.788884	-1.04737	1.0471	1.45658	1.63557	1.498	0.831109	1.02776	-1.11754	-1.58125	-0.701904	1.1057	-0.983007	-1.48706	NA	-0.857939	1.02026	-1.19834	-1.04939	-1.0417	-0.879943
828	REACTOME_KERATAN_SULFATE_KERATIN_METABOLISM	637.5	NA	1.19855	1.36199	-0.786801	-0.895599	0.984022	1.00828	1.28111	0.692762	1.24653	-0.773998	-0.701904	1.08083	NA	-1.04662	0.950853	-0.7832	-0.790856	-0.890943	1.29981	NA	-0.886603
829	REACTOME_SENSORY_PROCESSING_OF_SOUND	638	0.989018	-0.710115	1.3562	1.48532	1.59037	-0.801599	1.30259	0.748888	-1.28297	1.17349	1.28284	-0.689164	0.977822	-0.700236	0.786372	0.627544	-0.554761	-0.73606	-0.704723	-0.877908	-1.09696	-1.25428
830	REACTOME_NEF_MEDIATED_DOWNREGULATION_OF_MHC_CLASS_I_COMPLEX_CELL_SURFACE_EXPRESSION	639	NA	NA	NA	1.13549	NA	-0.817683	1.03691	-1.08165	NA	-0.778692	1.12078	1.18923	-0.928515	NA	1.12468	NA	1.05123	0.884885	0.826562	0.758956	-1.07044	0.708062
831	REACTOME_SIGNALLING_TO_ERKS	639	1.29086	0.714458	1.29707	1.08007	0.632882	1.09255	1.14876	1.30924	0.958634	1.15569	-0.952037	NA	-0.610158	-0.822829	-0.890445	0.637836	-1.18518	-0.720088	-0.774716	0.932766	0	0.720176
832	REACTOME_GABA_B_RECEPTOR_ACTIVATION	639.5	0.999895	-1.06087	1.07225	-0.605294	0.958358	-1.26328	0.869654	0.923095	-1.15	1.08657	-0.815733	-0.980793	1.29259	-0.965156	0.956864	0.777204	1.11281	0.791768	-0.721244	-1.1814	NA	0.728555
833	REACTOME_TELOMERE_EXTENSION_BY_TELOMERASE	639.5	0.827999	0.708086	0.886196	1.29506	0.949786	0.969206	-1.07837	-1.08055	0.979036	0.821644	0.933466	NA	-0.619702	-1.33784	1.00615	0.755916	-0.896373	NA	1.23852	0.867563	NA	-1.43852
834	REACTOME_GLYOXYLATE_METABOLISM_AND_GLYCINE_DEGRADATION	640	NA	NA	-0.777867	-0.960322	-0.970392	NA	NA	0.773485	NA	NA	NA	1.02791	0.961393	NA	1.01724	1.23877	NA	1.15142	0.966523	0.588229	NA	-1.7457
835	REACTOME_IRS_MEDIATED_SIGNALLING	640.5	-1.68473	0.936755	-0.623877	0.99895	0.588408	1.26621	0.882963	1.129	0.986973	0.996206	-0.739851	-1.26717	NA	-0.972025	-1.05716	NA	-0.724109	-0.929323	-1.21572	1.84187	NA	1.14072
836	REACTOME_SIGNALING_BY_FGFR3_FUSIONS_IN_CANCER	640.5	-1.3604	NA	0.996646	1.22058	-1.01906	NA	0.756562	0.687793	NA	0.996206	-0.739851	NA	NA	NA	-0.754065	NA	-0.724109	-0.929323	NA	1.62903	NA	1.63692
837	REACTOME_SIGNALING_BY_FGFR4_IN_DISEASE	640.5	-1.3604	NA	0.996646	1.22058	-1.01906	NA	0.756562	0.687793	NA	0.996206	-0.739851	NA	NA	NA	-0.754065	NA	-0.724109	-1.20962	NA	1.62903	NA	1.63692
838	REACTOME_SIGNALING_BY_TYPE_1_INSULIN_LIKE_GROWTH_FACTOR_1_RECEPTOR_IGF1R	640.5	-1.68473	1.06857	-0.623877	0.99895	0.588408	1.26621	0.882963	1.37264	0.986973	0.996206	-0.739851	-1.26717	1.62524	-0.972025	-1.05716	-0.776989	-0.724109	-0.929323	-1.21572	1.84187	NA	1.03882
839	REACTOME_SOS_MEDIATED_SIGNALLING	640.5	0.831295	0.917029	1.20689	1.22058	NA	1.01987	0.819427	0.687793	NA	NA	-0.739851	-1.26717	NA	-0.972025	-0.877821	NA	NA	-0.929323	-1.32911	1.38207	NA	1.4697
840	REACTOME_NS1_MEDIATED_EFFECTS_ON_HOST_PATHWAYS	641	1.1741	0.880444	-0.952851	-0.61995	1.47513	1.2904	-0.882453	1.28565	-1.02516	0.660675	-0.855571	NA	-1.3744	0.803932	1.21261	0.800196	0.833622	-0.702525	1.14346	-1.15961	1.23058	-1.09557
841	REACTOME_TOLL_LIKE_RECEPTOR_9_TLR9_CASCADE	641.25	-1.20425	1.09431	-1.38096	-1.30297	-1.31888	1.13948	-1.23878	-1.06312	0.979506	-1.44252	-0.887372	0.993755	1.50839	0.794516	-0.559281	1.60802	0.46069	1.49465	-0.679747	1.33565	1.83701	-1.29567
842	REACTOME_BETA_CATENIN_PHOSPHORYLATION_CASCADE	641.5	1.47007	0.856597	1.1081	1.02254	1.48941	1.04016	0.623968	1.28275	0.735835	0.833966	NA	0.849715	NA	-1.29992	-0.785483	0.671574	-0.810241	-0.952751	-0.683808	-1.22749	-0.941126	-1.63624
843	REACTOME_SIGNALING_BY_CTNNB1_PHOSPHO_SITE_MUTANTS	641.5	1.47007	0.856597	1.1081	1.02254	1.48941	1.04016	0.623968	1.28275	0.735835	0.833966	NA	0.849715	NA	-1.29992	-0.785483	0.671574	-0.810241	-0.952751	-0.683808	-1.22749	-0.941126	-1.63624
844	REACTOME_SIGNALING_BY_WNT_IN_CANCER	641.5	1.00662	0.856597	1.1081	1.02254	1.31374	1.04016	0.623968	1.28275	-0.654272	0.833966	NA	0.849715	NA	-1.29992	-1.0331	0.671574	-0.810241	-1.30942	-0.683808	-1.11317	-0.941126	-1.47
845	REACTOME_DEACTIVATION_OF_THE_BETA_CATENIN_TRANSACTIVATING_COMPLEX	643	1.00566	1.00434	0.619315	1.01913	-0.808961	1.37129	-1.70663	-1.00544	0.984713	-1.09935	-0.59875	0.78261	1.36404	-1.20116	1.03125	-1.23382	-1.08579	1.28463	-1.71894	-1.12066	-0.570198	-0.922971
846	REACTOME_REGULATION_OF_INSULIN_SECRETION	643	0.605016	-1.07481	1.20251	0.969341	0.701725	-0.569661	0.938923	1.06117	-1.30358	0.876403	0.689423	-0.496829	1.1455	-1.13605	1.34668	-0.71877	0.737521	-1.09259	-0.842577	0.930139	0.666885	-0.862633
847	REACTOME_PLASMA_LIPOPROTEIN_ASSEMBLY	643.25	-1.05682	-0.854649	NA	-1.1427	1.31395	1.1278	1.31345	-1.41797	-0.915344	0.731354	NA	NA	1.79899	NA	1.23213	0.962734	1.3531	-0.598596	-0.799325	-1.3365	0.755621	-1.12576
848	REACTOME_NON_INTEGRIN_MEMBRANE_ECM_INTERACTIONS	643.75	-0.780073	1.64978	1.78898	1.87575	2.23122	1.34085	2.31437	1.41548	1.69335	2.0255	-1.12175	-1.4989	0.844361	-1.04953	-0.655728	-2.75024	2.09901	-1.00354	-0.815259	-0.797143	-0.948924	-1.53234
849	REACTOME_REMOVAL_OF_AMINOTERMINAL_PROPEPTIDES_FROM_GAMMA_CARBOXYLATED_PROTEINS	643.75	-1.00719	NA	0.874743	NA	NA	-1.00316	0.771595	NA	NA	NA	NA	NA	0.924971	NA	NA	NA	NA	NA	NA	NA	NA	0.814721
850	REACTOME_EXTRA_NUCLEAR_ESTROGEN_SIGNALING	644.5	1.57235	0.813113	-1.07437	-0.857056	1.48365	1.30735	-0.750517	1.64038	-1.26358	-1.26612	-0.866583	-0.722531	-1.47809	1.08731	0.855401	1.21624	1.81301	1.67444	-0.761456	-1.15444	1.04013	-1.29936
851	REACTOME_DEFECTIVE_FACTOR_IX_CAUSES_HEMOPHILIA_B	644.75	NA	NA	NA	NA	NA	0.589797	NA	NA	NA	NA	NA	NA	NA	NA	NA	NA	NA	NA	NA	NA	NA	1.06728
852	REACTOME_TRANSLATION_OF_SARS_COV_2_STRUCTURAL_PROTEINS	644.75	0.85765	1.16476	-1.44253	-0.803089	1.21904	1.37012	-1.37693	0.708335	-0.824049	-1.20414	-0.503472	-0.624935	1.44769	1.23442	-0.866347	0.731711	0.980408	1.87987	1.15477	0.600042	1.16582	0.726045
853	REACTOME_INTERLEUKIN_15_SIGNALING	645.5	-0.685439	0.760966	1.33405	1.40447	0.761979	NA	NA	0.86231	0.821303	1.64458	-0.739851	NA	0.968239	0.808467	0.611169	NA	-0.678038	-1.20962	-1.21419	1.3698	NA	0.622874
854	REACTOME_INTERLEUKIN_20_FAMILY_SIGNALING	645.75	-1.47118	0.927325	0.983332	0.897488	-1.20177	-1.08798	NA	-0.797636	-0.735585	1.41476	0.741646	-0.811247	0.834244	0.756719	0.752113	-0.970856	1.07842	1.23876	-0.833702	1.26887	NA	0.662219
855	REACTOME_RHO_GTPASES_ACTIVATE_NADPH_OXIDASES	646.5	0.727659	-0.931086	-1.57841	-0.503399	0.942751	-1.17733	0.794252	-1.54432	NA	-1.20837	0.88854	1.29989	1.26129	0.736144	-0.803314	-1.25383	1.36938	0.879423	0.83677	0.878273	NA	1.37357
856	REACTOME_SEMA4D_MEDIATED_INHIBITION_OF_CELL_ATTACHMENT_AND_MIGRATION	646.5	0.94215	NA	0.910534	0.749993	-0.910862	-1.24405	-0.793169	-0.880774	1.18084	-0.727227	NA	NA	1.0942	NA	NA	NA	0.824681	0.91888	NA	-0.71223	NA	1.35361
857	REACTOME_FASL_CD95L_SIGNALING	647	NA	NA	-1.14087	-1.18016	NA	NA	NA	NA	NA	0.7148	NA	NA	0.801898	0.803372	NA	NA	NA	NA	0.975766	0.818969	NA	NA
858	REACTOME_OLFACTORY_SIGNALING_PATHWAY	647	NA	0.73775	0.831793	1.05446	NA	NA	1.22599	0.736277	NA	1.22946	1.05728	NA	NA	NA	NA	-0.887967	NA	NA	NA	-0.887271	NA	0.493519
859	REACTOME_SYNTHESIS_OF_DOLICHYL_PHOSPHATE	647	NA	NA	NA	NA	NA	NA	NA	NA	NA	NA	NA	NA	NA	NA	NA	NA	0.78091	NA	NA	NA	NA	NA
860	REACTOME_TP53_REGULATES_TRANSCRIPTION_OF_DEATH_RECEPTORS_AND_LIGANDS	647	-0.782831	-1.15734	-0.718807	0.918725	-1.26952	1.08982	0.589855	NA	0.776547	0.7148	0.731964	-1.33268	1.02927	0.69467	1.1498	NA	NA	0.816061	0.975766	1.2694	NA	NA
861	REACTOME_INSULIN_RECEPTOR_SIGNALLING_CASCADE	647.25	-1.68473	0.936755	-0.623877	1.03898	0.531609	1.26621	1.00301	1.129	0.986973	0.996206	-0.739851	-1.43768	0.968239	-0.972025	-1.05716	NA	-0.724109	-1.44294	-1.21572	1.84187	NA	0.792879
862	REACTOME_ACTIVATED_NTRK2_SIGNALS_THROUGH_CDK5	648	1.41994	0.875756	NA	0.782992	0.942751	NA	NA	0.729512	NA	1.10836	1.05534	NA	1.0942	NA	NA	NA	NA	0.721904	NA	-0.651614	NA	0.899856
863	REACTOME_ACTIVATION_OF_TRKA_RECEPTORS	648	NA	0.875756	NA	NA	NA	NA	NA	NA	NA	NA	NA	NA	NA	NA	NA	NA	NA	NA	NA	NA	NA	NA
864	REACTOME_GLUCAGON_SIGNALING_IN_METABOLIC_REGULATION	648	-0.729041	-0.982574	0.771685	1.0673	0.964641	-0.966813	0.963053	0.923095	-1.39469	1.08657	-0.893512	NA	1.47356	-1.02461	1.64834	0.709342	0.596386	0.885318	0.775067	0.673808	1.01469	0.663343
865	REACTOME_HYALURONAN_BIOSYNTHESIS_AND_EXPORT	648	1.2859	NA	NA	NA	NA	0.950482	NA	NA	NA	NA	NA	NA	0.908626	NA	NA	NA	NA	NA	NA	NA	NA	NA
866	REACTOME_NGF_INDEPENDANT_TRKA_ACTIVATION	648	NA	0.875756	NA	NA	NA	NA	NA	NA	NA	NA	NA	NA	NA	NA	NA	NA	NA	NA	NA	NA	NA	NA
867	REACTOME_VASOPRESSIN_REGULATES_RENAL_WATER_HOMEOSTASIS_VIA_AQUAPORINS	648	1.03127	0.584147	0.771685	0.844573	1.03299	-0.966813	0.5212	0.923095	-1.39469	1.17028	-0.893512	NA	1.29259	-1.02461	1.64834	0.876086	0.596386	0.799273	-0.721244	0.673808	1.01469	0.663343
868	REACTOME_SERINE_BIOSYNTHESIS	648.5	NA	NA	0.937736	1.03325	0.883083	NA	-0.746788	0.879273	NA	-0.721235	NA	-1.24097	NA	NA	0.770253	NA	NA	1.14539	0.958601	-1.29718	NA	-0.906226
869	REACTOME_SIGNALING_BY_BRAF_AND_RAF_FUSIONS	648.5	0.961008	0.852051	1.41187	0.912538	1.19347	-0.617712	1.35611	-0.705647	0.519191	0.953188	-0.736796	1.00386	0.716561	-1.46016	-0.940502	0.890193	1.07348	-0.821899	-1.44999	-0.753595	-0.678268	-0.804981
870	REACTOME_AKT_PHOSPHORYLATES_TARGETS_IN_THE_CYTOSOL	649	1.27214	1.2859	NA	0.977808	1.10236	1.27098	0.735092	-0.545126	1.27484	NA	-1.23688	NA	-1.21902	-0.728148	1.01089	-0.781046	-0.810241	1.26647	-1.47141	-0.682765	NA	-1.58374
871	REACTOME_RND2_GTPASE_CYCLE	649.5	1.23157	1.10336	0.888116	-1.33701	1.46457	-1.05931	0.717156	1.1911	-1.12726	1.16418	-0.930067	0.872285	0.957257	-1.03748	0.650932	-1.06107	-1.01092	0.585368	-0.512015	-0.69155	0.99576	-0.742987
872	REACTOME_VLDL_ASSEMBLY	651	-0.756125	NA	NA	NA	NA	NA	NA	-1.31454	NA	NA	NA	NA	1.09035	NA	NA	NA	1.26139	1.06862	-0.799325	-0.874948	NA	NA
873	REACTOME_REGULATION_OF_TP53_EXPRESSION_AND_DEGRADATION	651.5	1.17652	0.745749	-1.16334	-0.976058	0.888495	1.42915	-1.05962	-0.536454	1.29811	0.71378	0.569199	1.17199	1.08963	-1.01207	0.354628	1.11476	1.20314	1.22423	-1.49084	0.762344	1.16582	-1.01001
874	REACTOME_ACTIVATION_OF_RAC1_DOWNSTREAM_OF_NMDARS	652.5	1.14657	NA	NA	0.782992	0.553036	NA	0.978025	NA	NA	0.845722	-0.825218	NA	0.606375	NA	NA	1.19555	NA	-0.891902	-1.05028	0.720687	0.885156	1.0326
875	REACTOME_POTASSIUM_CHANNELS	652.5	0.927916	-1.06087	1.07225	0.975449	0.925381	-1.16257	-0.758871	-0.691379	-0.968033	0.978396	NA	1.01492	1.1587	-0.965156	1.28794	-0.740996	0.700522	0.889874	-0.721244	-1.00857	NA	1.54187
876	REACTOME_ACTIVATION_OF_C3_AND_C5	653.75	NA	-1.14457	NA	NA	NA	NA	NA	0.811821	NA	NA	NA	NA	NA	NA	NA	NA	0.753316	NA	NA	NA	NA	1.3033
877	REACTOME_SYNTHESIS_OF_BILE_ACIDS_AND_BILE_SALTS_VIA_24_HYDROXYCHOLESTEROL	653.75	0.609044	0.835773	NA	NA	1.05388	NA	NA	NA	NA	NA	NA	NA	1.10285	NA	NA	0.822336	-0.878345	0.945289	NA	NA	NA	-1.28913
878	REACTOME_EICOSANOID_LIGAND_BINDING_RECEPTORS	654.5	NA	-0.693171	-1.12791	NA	NA	NA	1.11271	-1.06666	0.75198	-1.29127	1.23543	1.07105	0.915356	NA	0.718624	-0.92814	1.12511	NA	NA	0.760037	NA	1.17424
879	REACTOME_PROSTANOID_LIGAND_RECEPTORS	655.5	NA	-0.693171	-1.12791	NA	NA	NA	NA	-1.06666	0.75198	-1.29127	1.23543	1.07105	0.915356	NA	0.718624	-0.92814	1.12511	NA	NA	0.760037	NA	1.17424
880	REACTOME_DISEASES_ASSOCIATED_WITH_O_GLYCOSYLATION_OF_PROTEINS	656.75	-1.23254	1.3768	NA	NA	-0.821489	1.84628	-1.25689	1.36586	1.69137	-1.08563	NA	0.590594	1.16565	NA	0.802347	-1.35251	1.37021	-1.71001	NA	0.575665	NA	-1.067
881	REACTOME_CASPASE_ACTIVATION_VIA_DEATH_RECEPTORS_IN_THE_PRESENCE_OF_LIGAND	657	-0.541528	-0.73561	-1.02761	-1.18016	1.43999	1.06657	0.631768	0.74966	0.882383	0.7148	NA	-1.00615	1.02927	0.803372	NA	NA	0.836618	1.14625	-0.936525	0.72177	NA	0.990863
882	REACTOME_G_BETA_GAMMA_SIGNALLING_THROUGH_PI3KGAMMA	657	-0.677873	-0.929911	1.00671	1.48777	0.938618	-1.26328	-1.0659	1.06978	-0.939832	1.08657	NA	NA	1.29259	-0.965156	1.28794	0.634547	1.21544	1.12408	-1.10947	0.772732	NA	-1.15413
883	REACTOME_PI3K_AKT_ACTIVATION	658	-1.47703	0.917029	0.723443	1.23374	-1.01906	1.01987	-0.950926	NA	NA	1.11427	NA	-1.26717	NA	-0.972025	0.724205	NA	0.772436	NA	-1.32911	1.02309	NA	1.02973
884	REACTOME_ALPHA_LINOLENIC_OMEGA3_AND_LINOLEIC_OMEGA6_ACID_METABOLISM	658.5	NA	0.868018	NA	NA	-0.948338	0.849156	0.994389	0.924574	-0.865151	-0.749963	-0.709498	NA	NA	NA	NA	NA	1.21111	0.705517	1.03095	1.01907	NA	0.767772
885	REACTOME_GASTRIN_CREB_SIGNALLING_PATHWAY_VIA_PKC_AND_MAPK	658.5	1.32214	-0.76133	1.20689	1.28108	0.718251	-0.74417	0.671909	0.86231	0.994046	NA	-0.739851	NA	-1.48001	-0.789117	-0.754065	NA	1.25546	-0.656201	NA	1.64135	NA	-0.643819
886	REACTOME_CITRIC_ACID_CYCLE_TCA_CYCLE	659	NA	NA	-0.777867	-0.878786	NA	NA	NA	0.773485	NA	0.922469	0.764883	0.947384	0.766322	NA	0.763894	0.753808	NA	0.894717	1.35207	-1.05687	NA	-0.581727
887	REACTOME_CONDENSATION_OF_PROMETAPHASE_CHROMOSOMES	659	1.02756	NA	-0.803796	0.683237	0.762256	NA	0.955368	NA	NA	0.86378	1.21413	NA	NA	NA	-1.08235	NA	0.981857	-0.843419	NA	0.822335	NA	-0.871773
888	REACTOME_AURKA_ACTIVATION_BY_TPX2	659.5	1.29443	1.31993	1.55552	1.39286	0.801112	1.4061	1.0384	1.04026	1.02578	1.69151	-1.70509	-1.13802	0.678124	-1.08597	0.809725	-0.582408	-1.29537	-0.915886	-1.44426	-1.22933	1.15264	-0.775221
889	REACTOME_PURINE_CATABOLISM	659.5	0.721737	-0.924656	NA	0.798186	-1.11773	1.23574	-1.24176	0.726602	1.30186	NA	NA	-0.484828	1.02828	1.18423	NA	NA	-1.0456	NA	NA	-0.945429	NA	1.27126
890	REACTOME_HYALURONAN_METABOLISM	660.5	1.65516	1.32331	1.29279	1.332	0.92736	1.18007	0.804322	1.26847	-1.12107	1.23096	-0.995978	0.960128	0.908626	-1.26294	-1.37684	-1.25489	1.19944	-0.847757	-1.30919	-1.34027	NA	-0.672113
891	REACTOME_TRANSCRIPTIONAL_REGULATION_BY_VENTX	660.5	0.574562	1.86606	0.968223	-0.575165	-1.20769	1.64553	0.548485	1.10655	1.27966	0.723601	-1.21414	-0.962076	-1.39026	-0.769211	0.8137	0.837971	1.36089	0.623923	0.796334	-1.11015	-0.941126	-1.23075
892	REACTOME_NCAM1_INTERACTIONS	661.5	0.865007	1.37764	1.03614	NA	1.82617	0.967621	1.43283	1.30455	0.735676	1.5076	NA	-1.05192	-0.694251	NA	-1.02127	-2.65459	1.4378	-1.48198	-1.12439	0.977753	NA	-0.792764
893	REACTOME_ONCOGENIC_MAPK_SIGNALING	661.5	1.34643	0.939714	1.36682	-1.11559	0.912346	-0.648238	1.26657	-0.831351	1.09428	1.29914	-0.724354	0.896365	0.716561	-1.31102	0.586936	0.767273	1.0516	-0.717814	-1.6478	-0.858118	-0.678268	-1.05429
894	REACTOME_OXIDATIVE_STRESS_INDUCED_SENESCENCE	662	-1.1924	1.00271	-1.60852	-1.46463	-1.43789	1.44593	-1.7109	-1.09058	0.820043	-1.77478	-0.774115	1.06765	-1.07736	0.972097	0.587064	0.852852	0.545309	1.33035	1.27657	1.3263	1.74833	1.50551
895	REACTOME_PURINE_SALVAGE	662	0.864901	NA	NA	0.798186	0.680213	1.16828	-1.24176	-0.734286	1.30186	NA	1.03404	1.22085	0.97497	1.04455	NA	NA	-1.0456	NA	NA	-0.850048	NA	-0.613699
896	REACTOME_FORMATION_OF_FIBRIN_CLOT_CLOTTING_CASCADE	662.5	-1.02312	-0.681079	NA	-1.12038	1.15369	-0.619874	NA	1.51881	1.10389	NA	NA	1.00386	1.43942	NA	NA	-1.34219	1.47477	1.38758	NA	-1.44063	NA	-1.24431
897	REACTOME_RELEASE_OF_HH_NP_FROM_THE_SECRETING_CELL	662.5	0.895487	NA	NA	NA	NA	NA	0.915089	NA	NA	NA	NA	NA	-1.24921	NA	NA	NA	NA	NA	NA	NA	NA	NA
898	REACTOME_SENSORY_PERCEPTION	662.5	1.14743	-0.962448	1.25183	1.61594	1.58689	-0.548029	1.91711	-0.922738	-1.22063	1.31894	0.851533	-0.738606	1.6304	-0.946107	0.898378	0.9456	0.611789	0.627337	-0.971545	-1.16722	-1.2154	-0.765884
899	REACTOME_MYD88_INDEPENDENT_TLR4_CASCADE	663.5	1.0404	1.11579	-1.29617	-1.21344	-1.30903	1.26757	-1.22362	-1.04279	1.05555	-1.33736	-1.07398	0.839572	1.50839	0.538628	-0.761952	1.61794	-0.7247	1.55034	-0.903156	1.80714	1.74833	-1.36871
900	REACTOME_SYNTHESIS_OF_BILE_ACIDS_AND_BILE_SALTS_VIA_27_HYDROXYCHOLESTEROL	663.75	-0.68771	0.835773	NA	0.93797	0.852384	NA	NA	NA	NA	-1.01306	NA	NA	1.10285	NA	NA	0.822336	-0.878345	0.945289	-0.758164	0.863649	NA	-1.15519
901	REACTOME_INTEGRATION_OF_PROVIRUS	664	0.563948	-1.11677	0.740411	0.530995	1.37749	-1.45577	-0.850357	NA	1.03959	NA	0.958524	0.722481	0.85032	1.57288	-0.867866	1.30157	NA	0.982748	1.13542	-1.09806	-0.84135	-1.09298
902	REACTOME_SYNTHESIS_OF_PC	664	1.02756	NA	-0.803796	0.908595	-0.716075	NA	0.555332	NA	-1.13892	1.26858	1.37274	0.959058	NA	-1.04519	-0.481784	NA	0.784388	-0.990514	0.794622	1.0705	NA	-1.0489
903	REACTOME_MYOGENESIS	665	-1.08147	0.806301	0.975773	1.04666	1.08981	-0.954073	1.21674	0.856394	0.800545	1.0343	-0.702741	NA	0.904623	-1.03491	-0.778381	-0.839487	-0.548836	-1.19482	-1.33872	0.860138	-0.941126	-0.88907
904	REACTOME_SUMOYLATION_OF_CHROMATIN_ORGANIZATION_PROTEINS	665	-0.504784	0.862858	1.02278	-0.577213	1.31121	0.695521	0.948502	1.25792	-0.91453	1.50429	-0.646897	-1.10059	-0.652167	1.14962	0.632564	-0.96593	-0.491912	-1.04373	1.48891	0.886248	1.23058	-0.903512
905	REACTOME_SIGNALING_BY_BMP	666	0.71143	0.98434	-1.15672	0.990084	0.947842	1.25254	0.908796	1.38818	1.1081	-0.721707	-0.856834	NA	-0.747056	1.17642	NA	-1.37522	-1.09568	0.812347	-1.30621	1.12081	-0.977046	-0.838764
906	REACTOME_SENSORY_PROCESSING_OF_SOUND_BY_OUTER_HAIR_CELLS_OF_THE_COCHLEA	666.25	1.06876	-0.710115	1.3562	1.5938	1.62971	-0.801599	1.42558	0.748888	-1.28297	1.23894	0.784247	-0.738663	0.977822	-0.700236	0.67763	0.510919	-0.686333	0.64454	-0.987531	-0.755586	-1.29315	-1.41991
907	REACTOME_DEADENYLATION_DEPENDENT_MRNA_DECAY	667	0.899615	0.720615	1.16702	-1.07888	1.01941	0.969407	-1.17789	-0.625227	1.037	1.13313	-1.21812	0.698648	-0.634349	-0.648214	-1.85648	0.737551	-1.34277	-1.08726	0.91632	0.791483	NA	-1.50037
908	REACTOME_METABOLISM_OF_STEROIDS	667	0.607779	-0.654407	0.644655	0.582936	0.634536	-0.827087	1.1086	1.50083	0.822135	1.11604	-0.765165	-0.612071	1.38045	0.740716	-1.28202	-0.757121	1.06436	0.914861	0.470779	0.71724	NA	-1.55614
909	REACTOME_TRANSLATION_OF_REPLICASE_AND_ASSEMBLY_OF_THE_REPLICATION_TRANSCRIPTION_COMPLEX	667	1.30739	1.23302	0.715457	0.646127	0.547168	1.01502	NA	-0.630504	1.18418	NA	NA	-0.744954	1.04997	-1.08003	NA	1.27567	1.41486	0.735704	0.573703	-0.691397	NA	0.775006
910	REACTOME_BMAL1_CLOCK_NPAS2_ACTIVATES_CIRCADIAN_GENE_EXPRESSION	668	-0.887795	1.0096	0.991256	0.789076	-1.01664	1.23005	1.23056	0.813526	1.45364	0.800204	-1.11547	-1.72549	NA	-1.12358	-1.20957	-0.676281	0.961216	0.907819	-1.29634	0.686163	NA	-1.17704
911	REACTOME_PROCESSIVE_SYNTHESIS_ON_THE_LAGGING_STRAND	668.25	NA	NA	NA	NA	NA	NA	NA	NA	NA	NA	NA	-0.771158	0.705747	1.24837	-0.88207	NA	NA	0.861627	0.771106	1.25794	NA	-1.31056
912	REACTOME_LAMININ_INTERACTIONS	669.5	-1.39231	1.02658	1.12528	NA	1.4628	0.68847	1.5459	1.20903	1.15219	0.926983	-1.26344	-1.44457	-1.58859	-1.29952	1.24748	-2.50115	1.01071	-1.34899	-0.815259	-1.29773	0.849174	-1.12645
913	REACTOME_MET_ACTIVATES_PTK2_SIGNALING	669.5	0.524064	1.20226	1.62228	1.61704	2.10386	0.63307	2.06479	0.970586	1.66922	2.02896	-1.26344	-1.28066	0.708508	-1.29952	NA	-2.62812	2.00466	-0.847624	-0.815259	-1.11727	0.849174	0.588557
914	REACTOME_CALCINEURIN_ACTIVATES_NFAT	669.75	-0.792617	0.855025	0.60044	1.08079	0.860673	NA	1.31788	NA	0.795756	-0.989837	0.779254	1.09544	0.78738	-0.682726	-1.3295	1.11369	-0.820256	1.29582	-0.946461	-1.26141	-0.854759	0.900155
915	REACTOME_SIGNALING_BY_NOTCH2	670	-0.893126	-0.669621	0.612712	1.38918	-1.20157	1.05524	-1.76491	-0.920213	-0.547305	-0.975009	-1.20439	-0.617393	1.24707	0.880172	1.07134	-1.0214	0.547104	1.42687	1.01228	1.05702	1.4434	1.34158
916	REACTOME_SYNTHESIS_OF_PIPS_AT_THE_ER_MEMBRANE	671	NA	NA	NA	NA	NA	NA	NA	NA	NA	NA	NA	0.88723	NA	NA	-0.904797	NA	NA	NA	NA	1.1406	NA	-1.26771
917	REACTOME_ECM_PROTEOGLYCANS	672	-0.726388	1.46737	2.25669	1.63609	2.70585	0.947046	2.47498	1.09004	1.91646	2.13913	-1.12175	-1.70983	0.662145	-1.29952	-0.906217	-3.24111	1.76587	-1.31335	-1.04444	0.692104	0.849174	-1.30992
918	REACTOME_ONCOGENE_INDUCED_SENESCENCE	672	-1.04568	1.01071	-1.06339	-1.48838	-0.534305	1.38048	-1.51837	0.630352	-0.897988	-0.875543	0.876569	0.955518	0.568219	-0.967651	1.17556	0.914991	0.861066	1.13634	1.22664	0.86074	1.16582	-1.11329
919	REACTOME_PI3K_AKT_SIGNALING_IN_CANCER	672.5	1.54915	1.20238	-1.29744	-1.24318	-1.32541	1.90915	0.717622	1.8626	1.27095	-1.08117	0.891401	-0.922719	-0.718788	0.741629	0.592273	-1.00127	1.96196	-0.867777	-1.35569	1.12211	-1.23568	-0.728514
920	REACTOME_TBC_RABGAPS	672.5	1.50894	0.874373	-0.749915	1.12098	0.834724	0.592266	1.19537	1.17286	1.04017	0.998964	-0.931453	NA	0.731787	0.953174	-0.618552	-0.672955	0.967891	0.806747	-1.22759	1.31444	NA	-0.804791
921	REACTOME_A_TETRASACCHARIDE_LINKER_SEQUENCE_IS_REQUIRED_FOR_GAG_SYNTHESIS	672.75	1.19306	0.830779	1.15821	0.78907	1.45939	0.73131	1.50267	1.05424	1.22667	1.25203	NA	-1.0931	-1.06203	NA	NA	0.985112	-0.827267	-1.28769	NA	-1.31858	-1.27878	-1.10746
922	REACTOME_DEFECTIVE_B4GALT7_CAUSES_EDS_PROGEROID_TYPE	672.75	1.19306	0.830779	1.15821	0.78907	1.45939	0.73131	1.50267	1.05424	1.22667	1.25203	NA	-1.0931	-1.06203	NA	NA	0.985112	-0.827267	-1.28769	NA	-1.31858	-1.27878	-1.10746
923	REACTOME_SYNTHESIS_OF_DIPHTHAMIDE_EEF2	674.25	0.798972	1.15048	0.747325	NA	1.13357	0.997841	-1.12759	0.725001	0.816603	-0.756011	NA	NA	NA	NA	NA	NA	NA	0.784003	NA	0.921357	NA	-1.00931
924	REACTOME_KETONE_BODY_METABOLISM	674.5	NA	-0.960665	NA	NA	NA	-0.8731	NA	NA	NA	NA	NA	NA	NA	NA	NA	NA	NA	0.834028	0.689242	1.06057	NA	NA
925	REACTOME_GROWTH_HORMONE_RECEPTOR_SIGNALING	675	-1.19018	-0.727031	0.814987	-0.81726	-1.7387	1.11002	1.07646	-0.9448	-0.735585	0.943412	-0.768953	-0.957663	0.794863	-0.664935	NA	0.914058	1.19441	1.07142	-1.43796	1.08431	NA	0.763539
926	REACTOME_PLASMA_LIPOPROTEIN_ASSEMBLY_REMODELING_AND_CLEARANCE	675.5	-0.746039	-0.734553	0.874743	-1.14414	0.886299	1.51602	1.12453	-1.52712	-1.564	-0.783956	NA	1.10482	1.68475	NA	0.873725	-1.00039	1.42867	0.886666	0.939754	-1.5429	-0.796935	-0.986579
927	REACTOME_PARASITE_INFECTION	676.5	1.68326	-0.997939	-1.18868	-0.779742	1.55474	-1.36479	1.17299	-0.988956	0.46094	0.432726	1.97552	1.97953	1.09268	1.80769	1.76174	0.759285	0.511324	-0.750415	1.69183	-1.1092	-1.29315	2.16518
928	REACTOME_CARGO_CONCENTRATION_IN_THE_ER	677	1.41612	0.82359	-0.645042	-0.675057	1.59561	0.895414	1.42577	1.61412	0.766891	-0.967018	1.20053	1.45917	-0.96078	1.08263	1.26422	-0.903205	1.70699	1.16155	-1.10142	-0.659232	NA	-0.615291
929	REACTOME_RHOD_GTPASE_CYCLE	677	0.789876	1.29266	-1.10385	-0.66281	1.19731	0.904258	-1.10388	1.45315	1.56615	1.1368	0.786614	0.775785	-1.17306	-0.860705	-1.01076	-1.18782	-1.00696	0.625844	0.891053	1.26966	NA	0.791835
930	REACTOME_BETA_OXIDATION_OF_VERY_LONG_CHAIN_FATTY_ACIDS	677.5	NA	NA	NA	NA	-0.948338	NA	NA	NA	NA	NA	NA	NA	NA	NA	NA	NA	NA	NA	NA	0.925947	NA	0.767772
931	REACTOME_PTEN_REGULATION	677.5	0.608923	-0.621027	-0.792881	-0.677044	-0.900771	0.536537	-1.04682	-1.24574	-1.07379	-0.974023	1.18119	0.881097	1.20004	1.14203	1.51204	1.16476	0.721045	1.1272	0.370458	0.758958	1.42576	1.64828
932	REACTOME_CYTOSOLIC_IRON_SULFUR_CLUSTER_ASSEMBLY	679	NA	NA	NA	NA	NA	NA	NA	NA	NA	NA	NA	NA	NA	NA	NA	NA	NA	-1.03952	-0.804637	NA	NA	0.766728
933	REACTOME_NOSTRIN_MEDIATED_ENOS_TRAFFICKING	679	1.23841	1.09373	NA	NA	0.994361	-1.29382	-0.81306	NA	-1.30247	NA	NA	NA	NA	0.791483	NA	NA	-1.13273	1.01519	NA	0.721963	NA	0.684745
934	REACTOME_MATURATION_OF_SARS_COV_1_SPIKE_PROTEIN	679.25	NA	NA	-0.858535	0.988617	-0.686727	NA	0.694813	1.0937	NA	NA	NA	NA	0.742951	NA	-1.23575	-0.72377	0.900285	NA	-0.84447	0.75945	NA	1.02125
935	REACTOME_TRANSPORT_OF_THE_SLBP_DEPENDANT_MATURE_MRNA	679.75	1.20116	0.784297	0.721556	0.564175	1.44346	1.05564	0.834558	0.889216	0.75999	0.693333	-0.855571	NA	-1.06505	0.980763	-0.923262	NA	-1.0289	-0.791133	-1.03993	0.834874	1.23058	-0.721068
936	REACTOME_SIGNALING_BY_WNT	680	0.678364	0.790425	0.898734	0.953156	1.40875	0.649097	0.463071	0.537932	0.755894	0.664326	0.641635	0.994868	1.17913	-0.828135	1.21405	0.667702	-0.682802	0.83913	-0.73503	-1.10291	0.573789	0.698394
937	REACTOME_REGULATION_BY_C_FLIP	680.5	-0.738278	-0.73561	-1.02761	-1.18016	1.43999	0.877792	-0.823006	0.74966	0.882383	0.7148	NA	-1.00615	1.02927	0.803372	NA	NA	NA	1.14625	-0.936525	0.72177	NA	1.06227
938	REACTOME_RHOBTB1_GTPASE_CYCLE	681.5	1.04891	1.161	1.33798	1.52887	1.05588	1.0971	-0.567184	-1.11835	0.766801	1.12807	-0.7809	-0.907253	-0.865618	-1.21215	-0.635147	0.582597	-1.18668	-0.541997	-0.941121	1.94989	1.36118	1.15238
939	REACTOME_RND3_GTPASE_CYCLE	681.5	1.3445	1.26654	0.710102	0.675948	1.40031	-0.694281	1.04607	1.08807	-0.962655	1.08089	-0.777792	1.12484	-0.745062	-0.738858	-0.790236	-0.625332	-1.00739	-0.814481	-0.801981	1.24066	0.936517	0.525119
940	REACTOME_ANDROGEN_BIOSYNTHESIS	682	NA	NA	NA	NA	NA	NA	NA	NA	NA	NA	NA	NA	NA	NA	NA	NA	NA	NA	NA	NA	NA	0.759508
941	REACTOME_MISMATCH_REPAIR	682	NA	NA	NA	NA	-0.947577	NA	NA	NA	NA	NA	NA	-0.771158	0.705747	1.24837	-0.88207	NA	NA	0.861627	0.771106	1.25794	NA	-1.47724
942	REACTOME_PROCESSIVE_SYNTHESIS_ON_THE_C_STRAND_OF_THE_TELOMERE	682.75	NA	NA	NA	-0.781001	0.910542	NA	NA	NA	NA	NA	0.724218	-0.771158	0.705747	1.24837	0.646437	NA	-0.813246	-1.00702	0.771106	1.47719	NA	-1.31056
943	REACTOME_BASE_EXCISION_REPAIR_AP_SITE_FORMATION	683.5	0.689301	NA	NA	0.830488	0.910542	NA	NA	-0.800202	NA	NA	0.724218	NA	-0.707188	0.740529	0.930004	NA	-0.973491	-1.57217	1.0069	1.19012	NA	-0.987831
944	REACTOME_TRANSCRIPTIONAL_REGULATION_OF_PLURIPOTENT_STEM_CELLS	684	0.832237	0.900779	1.45981	1.46851	-1.42543	1.22574	-0.509775	-1.17026	0.676482	1.23283	-1.08322	-1.30328	1.26376	NA	NA	0.723819	0.812993	1.18043	-1.27068	1.32524	NA	-0.876582
945	REACTOME_INTERLEUKIN_35_SIGNALLING	685	-1.23718	0.927325	0.784495	1.1043	0.711122	-0.6216	NA	-0.862562	-0.777462	-0.71731	0.741646	-0.89095	-0.937597	-0.987395	0.752113	0.914058	1.07842	0.765029	0.779587	1.60324	NA	1.08188
946	REACTOME_SPHINGOLIPID_DE_NOVO_BIOSYNTHESIS	685	-0.807367	0.937405	0.774814	0.74045	0.877853	0.90293	-0.705842	-0.747886	1.14852	NA	NA	-0.889078	0.934436	1.13967	NA	0.820227	0.731647	1.1083	-0.983205	0.417468	NA	-1.01486
947	REACTOME_RHOB_GTPASE_CYCLE	685.5	-0.846218	1.03441	0.429831	0.732014	1.14715	-1.40552	1.13716	-0.762513	0.761907	-0.733062	-0.777792	1.42591	-1.40192	-0.624905	1.09234	-1.12975	-1.23689	-1.20038	0.779209	1.35737	1.07226	-0.820607
948	REACTOME_HDR_THROUGH_MMEJ_ALT_NHEJ	686	-1.19476	NA	NA	NA	0.824161	NA	NA	NA	NA	NA	NA	NA	NA	1.06833	NA	NA	1.23951	NA	NA	-0.670977	NA	0.847508
949	REACTOME_PHYSIOLOGICAL_FACTORS	686	-0.651544	0.851251	0.740167	1.20943	1.45842	0.888812	1.08103	NA	1.24782	NA	NA	NA	1.05477	-1.10971	-0.899115	-0.636998	NA	0.67959	NA	-1.07082	NA	-1.28589
950	REACTOME_EPH_EPHRIN_MEDIATED_REPULSION_OF_CELLS	688.5	1.29826	0.786252	-0.846911	-1.00237	1.32355	-0.714793	1.04203	1.02941	-0.719268	0.946417	NA	-0.718235	-0.875886	NA	-0.615161	0.938708	-1.41857	0.768359	1.27751	-1.34362	-1.14384	1.33695
951	REACTOME_INTERLEUKIN_9_SIGNALING	689	-1.23718	0.760966	0.965764	1.33656	0.826066	-1.08798	NA	0.722746	-0.660752	1.31457	0.741646	-0.89095	NA	0.808467	1.0304	0.914058	0.831069	0.765029	-1.21419	1.0865	NA	-0.956584
952	REACTOME_ACYL_CHAIN_REMODELLING_OF_PC	689.5	1.15662	-0.830776	NA	NA	1.00072	NA	NA	-0.718526	0.590554	-1.04783	NA	NA	-0.78887	NA	NA	NA	NA	0.961676	0.815999	NA	NA	1.0372
953	REACTOME_ACYL_CHAIN_REMODELLING_OF_PE	689.5	1.15662	-0.830776	NA	NA	1.00072	NA	NA	-0.718526	0.590554	-1.04783	NA	NA	-0.78887	NA	NA	NA	NA	0.961676	0.815999	NA	NA	1.21735
954	REACTOME_MASTL_FACILITATES_MITOTIC_PROGRESSION	689.5	1.12517	0.702927	-0.815389	1.46887	1.146	0.888806	-0.829222	0.882856	0.954074	0.897278	NA	NA	NA	0.57693	-0.956868	0.678954	NA	NA	NA	-0.90652	NA	-1.27891
955	REACTOME_ADRENALINE_NORADRENALINE_INHIBITS_INSULIN_SECRETION	690	0.745048	-0.929911	1.07225	-0.605294	1.17139	-1.26328	-0.843834	0.923095	-0.939832	0.978396	NA	-0.980793	1.29259	-0.965156	1.13461	-0.714057	1.23896	0.968786	-0.721244	-1.05513	NA	1.02631
956	REACTOME_NUCLEOBASE_BIOSYNTHESIS	691	NA	NA	NA	1.16892	0.783512	NA	NA	NA	NA	NA	NA	NA	-0.745158	NA	NA	-0.814242	NA	0.983206	NA	NA	NA	1.0727
957	REACTOME_SYNTHESIS_OF_UDP_N_ACETYL_GLUCOSAMINE	691	0.680686	1.23689	NA	NA	1.15308	0.998943	NA	-0.677688	NA	NA	NA	NA	NA	NA	NA	NA	0.730176	NA	NA	NA	NA	-0.694281
958	REACTOME_YAP1_AND_WWTR1_TAZ_STIMULATED_GENE_EXPRESSION	691	0.864547	0.661701	0.740167	1.20943	1.08045	1.00429	1.08103	NA	1.08247	NA	NA	NA	1.05148	-1.09154	-1.07046	-0.636998	NA	-0.6061	NA	-1.07082	NA	-1.28589
959	REACTOME_MICRORNA_MIRNA_BIOGENESIS	691.5	1.28508	0.586044	1.13499	0.753585	-0.548997	0.706205	NA	-0.94185	0.802808	1.11233	-0.840106	-0.780045	-0.646587	0.817331	0.744814	-0.562218	0.609917	-0.8309	-0.616035	0.774737	-1.2716	-1.07992
960	REACTOME_ACTIVATED_NTRK3_SIGNALS_THROUGH_PI3K	692	-1.46552	NA	-0.767784	NA	-1.01906	NA	-0.723549	NA	NA	0.996206	NA	NA	NA	NA	0.724205	0.94674	-0.724109	NA	NA	1.16793	NA	1.02973
961	REACTOME_SUMOYLATION_OF_TRANSCRIPTION_FACTORS	692.25	-1.06662	-0.994102	0.651468	0.745514	0.992488	NA	-0.890472	NA	NA	1.27611	0.838467	-1.10059	0.819158	1.1791	1.029	-0.742512	1.146	1.03391	1.11837	-1.31094	NA	-1.27229
962	REACTOME_RUNX2_REGULATES_CHONDROCYTE_MATURATION	693.75	NA	NA	NA	NA	NA	NA	0.878587	NA	NA	NA	NA	NA	0.819205	-0.738599	-0.813891	NA	NA	NA	NA	NA	NA	NA
963	REACTOME_METABOLISM_OF_WATER_SOLUBLE_VITAMINS_AND_COFACTORS	695	-0.818261	1.83985	-0.907642	-1.15468	0.728842	1.54193	0.674172	1.23566	0.890345	-1.04686	-1.43538	-1.18326	0.531563	-0.764596	0.747379	-0.579638	1.4763	1.67935	1.26984	0.617973	NA	0.947118
964	REACTOME_REGULATION_OF_PYRUVATE_DEHYDROGENASE_PDH_COMPLEX	695.5	-1.04442	NA	NA	0.721984	1.18888	1.22913	NA	NA	NA	NA	NA	-1.22412	1.2865	NA	NA	NA	1.26935	NA	NA	-1.04423	NA	-1.32797
965	REACTOME_SYNTHESIS_OF_BILE_ACIDS_AND_BILE_SALTS_VIA_7ALPHA_HYDROXYCHOLESTEROL	695.5	-0.68771	0.835773	NA	0.93797	0.852384	NA	NA	NA	-0.865151	-1.01306	NA	NA	1.10285	NA	NA	0.822336	-0.878345	0.893625	0.753521	0.863649	NA	-0.858593
966	REACTOME_NECTIN_NECL_TRANS_HETERODIMERIZATION	696	1.27345	-0.756186	NA	NA	NA	NA	0.948432	1.04635	-0.849538	NA	NA	NA	NA	NA	NA	NA	0.719233	0.83144	-0.958659	-1.13633	NA	NA
967	REACTOME_MET_PROMOTES_CELL_MOTILITY	697	0.887568	0.994862	1.84755	1.45332	2.02503	0.63307	2.04155	0.879634	1.71998	1.89004	-1.26344	-1.28066	0.626966	-1.29952	-0.825254	-2.64229	1.83076	-0.587339	-1.04444	0.637202	0.849174	-0.795987
968	REACTOME_SIGNALLING_TO_P38_VIA_RIT_AND_RIN	697.5	NA	NA	NA	NA	NA	0.879995	NA	0.982078	NA	NA	-1.09839	NA	NA	0.687877	0.689321	-0.844044	NA	-1.1853	-1.17509	0.846599	NA	NA
969	REACTOME_ROS_AND_RNS_PRODUCTION_IN_PHAGOCYTES	697.75	0.900419	0.513667	-1.27994	-1.04904	0.904473	-0.922323	1.45858	0.706819	NA	-0.891939	1.43953	-0.996058	1.01667	1.44576	-0.788368	-1.25383	0.79174	1.2863	-0.705025	-0.636097	NA	0.821159
970	REACTOME_RRNA_PROCESSING_IN_THE_MITOCHONDRION	698	0.945559	NA	NA	-0.687322	-1.03987	NA	NA	NA	0.743755	NA	NA	NA	NA	NA	1.20282	NA	NA	0.761579	1.13025	1.12333	NA	-0.754069
971	REACTOME_TRNA_MODIFICATION_IN_THE_MITOCHONDRION	698	0.945559	NA	NA	-0.687322	-0.802323	NA	NA	NA	0.743755	NA	NA	NA	NA	NA	1.20282	NA	NA	0.761579	NA	NA	NA	0.742166
972	REACTOME_RNA_POLYMERASE_III_CHAIN_ELONGATION	698.25	-0.901992	-0.943947	0.698649	NA	-0.823022	-0.930779	NA	NA	-1.11759	-0.899653	NA	-0.797363	1.02979	NA	1.18468	1.05428	0.944055	NA	0.746915	0.814087	-1.2716	-1.28021
973	REACTOME_G_ALPHA_Z_SIGNALLING_EVENTS	698.5	0.882823	-0.899044	-0.562924	1.11788	1.15446	-1.26328	0.529383	0.719193	-1.25455	1.08657	-1.04968	-0.980793	1.38121	-1.28093	0.956864	-0.510301	0.901436	0.791768	-1.01757	1.2186	1.01469	-0.816511
974	REACTOME_ERKS_ARE_INACTIVATED	699	1.36638	0.702927	0.806022	0.910717	1.33529	0.888806	-1.07432	1.23614	1.34447	-0.760613	NA	NA	NA	-0.718308	NA	NA	-0.976496	0.789178	-1.08214	-1.01501	NA	-1.56091
975	REACTOME_COSTIMULATION_BY_THE_CD28_FAMILY	700	0.667972	0.541413	-1.93465	-1.61891	-1.26929	1.18653	0.819092	1.21759	-0.84046	-0.510803	1.52652	-1.85045	0.901841	-1.31924	1.69723	1.04398	-1.1126	0.696589	0.774381	1.17338	NA	1.25079
976	REACTOME_DOWNSTREAM_SIGNAL_TRANSDUCTION	700	-1.04348	-0.833348	1.22887	0.789401	-1.4954	0.879194	0.882963	0.687793	0.577857	1.10136	0.984535	-0.89095	-1.22187	0.808467	-0.459592	-1.31297	-0.634243	-1.1811	0.717189	1.39788	NA	0.932852
977	REACTOME_INTERLEUKIN_23_SIGNALING	700	-0.959023	NA	1.13244	1.04584	-1.29208	NA	NA	-0.874151	NA	-0.872437	NA	NA	0.626379	-0.773439	NA	NA	-0.678038	1.06862	0.620663	0.758676	NA	1.23245
978	REACTOME_GABA_RECEPTOR_ACTIVATION	700.5	0.921313	-1.06087	1.07225	-0.605294	0.580781	-1.26328	0.869654	0.923095	-1.15	1.08657	-0.815733	-0.980793	1.29259	-0.965156	0.956864	0.777204	1.11281	0.791768	-0.721244	-1.1814	NA	0.728555
979	REACTOME_RAF_ACTIVATION	700.75	1.37388	-0.832986	0.826952	1.16742	0.814691	0.92944	-0.6797	0.443644	0.954074	0.997527	-1.01044	-0.711262	-0.943214	-1.06211	1.22259	1.17046	0.79299	-1.01447	-1.07671	-1.41581	0.867864	-1.31005
980	REACTOME_DEPOSITION_OF_NEW_CENPA_CONTAINING_NUCLEOSOMES_AT_THE_CENTROMERE	701	-0.738173	-0.894299	0.946751	0.709068	1.30946	1.13331	NA	-1.35483	0.629551	0.848031	0.76101	NA	-0.976774	-1.30541	-0.772699	1.07485	0.724207	0.775865	NA	0.611906	1.12264	1.12758
981	REACTOME_SIGNALING_BY_FGFR2_IN_DISEASE	701.25	-1.23157	-1.22527	0.996646	0.61025	-0.728872	-1.17729	0.882963	-1.19245	0.528079	0.996206	-0.952037	-0.797363	0.887345	1.20023	0.413004	1.0985	0.609917	-1.38097	-0.616035	1.5194	-1.2716	0.977594
982	REACTOME_NOTCH1_INTRACELLULAR_DOMAIN_REGULATES_TRANSCRIPTION	702.75	-0.913706	0.837534	0.996173	1.00584	-1.49053	1.40724	-1.69348	-1.00797	0.951974	-1.35995	-0.976327	-1.08471	0.810863	-1.30136	0.712535	0.557794	-0.90094	1.19575	1.04688	1.30715	1.4434	0.870012
983	REACTOME_PRESYNAPTIC_FUNCTION_OF_KAINATE_RECEPTORS	703.5	-0.649453	-0.929911	1.07225	0.975449	1.17139	-1.26328	-0.90191	-0.691379	-0.939832	0.978396	NA	NA	1.29259	-0.965156	1.28794	0.634547	0.699346	0.839997	-0.721244	-1.00857	NA	1.02631
984	REACTOME_REELIN_SIGNALLING_PATHWAY	704	0.714793	NA	0.651652	0.836779	NA	NA	0.840825	NA	NA	1.27912	NA	NA	NA	NA	-1.07809	-0.792954	NA	NA	NA	-0.839924	NA	0.959877
985	REACTOME_CTLA4_INHIBITORY_SIGNALING	705	1.43324	0.856597	-0.58288	0.620569	1.47808	0.91616	0.623968	1.10687	1.18127	-0.619859	NA	NA	NA	-1.52662	-0.54742	NA	NA	NA	-1.09681	0.671849	NA	-1.60473
986	REACTOME_FORMATION_OF_THE_EARLY_ELONGATION_COMPLEX	705.5	0.801291	-1.44609	-0.66983	0.972665	-1.08585	-1.02992	0.839428	-1.06577	-1.18378	NA	-0.773836	-0.797363	1.02979	0.629791	0.870692	1.1777	0.688069	-0.875312	-0.851153	1.35658	-1.2716	-0.549254
987	REACTOME_HIV_TRANSCRIPTION_ELONGATION	705.5	0.591584	-1.45034	-0.66983	0.873632	-1.15395	-0.867731	-0.633131	-1.03467	0.603836	NA	-0.868976	-0.797363	0.939014	0.629791	0.700663	1.1777	0.688069	0.806611	-0.851153	1.2508	-1.2716	0.934291
988	REACTOME_CASPASE_ACTIVATION_VIA_EXTRINSIC_APOPTOTIC_SIGNALLING_PATHWAY	707	-0.818986	-0.73561	-1.02761	-1.18016	1.27997	1.06657	0.927542	0.629214	0.882383	0.7148	NA	-1.00615	0.564039	0.803372	NA	NA	0.952161	0.61301	-0.936525	0.790295	NA	1.04138
989	REACTOME_THE_CANONICAL_RETINOID_CYCLE_IN_RODS_TWILIGHT_VISION	707.25	-0.785319	NA	NA	NA	NA	-0.841505	NA	0.994481	NA	NA	NA	NA	1.47973	NA	NA	NA	NA	NA	NA	1.17186	NA	-0.858828
990	REACTOME_HDACS_DEACETYLATE_HISTONES	708	0.535152	0.800214	1.09227	0.83161	-0.75217	0.963749	0.863578	-1.13166	0.964649	-0.797573	-0.876363	-1.11503	-1.48395	-0.641807	1.30822	-1.14204	-1.26158	-1.29436	0.876824	1.73243	0.791603	0.735623
991	REACTOME_PROLONGED_ERK_ACTIVATION_EVENTS	708.75	0.93382	-0.833348	0.691491	-1.06693	0.772648	0.879995	0.794252	1.16474	-0.702787	1.18732	-1.09839	NA	NA	0.687877	0.78204	0.637836	-1.08967	-1.32943	-1.28771	0.73468	0	0.538611
992	REACTOME_AMPK_INHIBITS_CHREBP_TRANSCRIPTIONAL_ACTIVATION_ACTIVITY	709	1.00071	NA	NA	0.734372	NA	NA	NA	NA	NA	NA	-0.847983	NA	-1.12696	-1.16016	NA	NA	-1.22087	NA	-0.855092	1.19612	NA	0.926633
993	REACTOME_NEURONAL_SYSTEM	709.5	1.38403	-0.658721	1.31306	1.37573	0.57637	0.744166	1.51325	0.836476	0.427002	1.29634	-1.84328	-0.708851	1.02758	-1.43634	-0.871239	-0.992309	-1.9644	0.640786	-1.66222	1.01052	0.900343	1.21257
994	REACTOME_SYNTHESIS_OF_BILE_ACIDS_AND_BILE_SALTS	709.5	-0.822849	0.835773	NA	0.93797	-0.456902	-0.769052	NA	NA	-0.865151	-1.01306	NA	NA	1.10285	NA	-0.720144	0.822336	1.21224	0.893625	0.898654	0.664184	NA	-0.91081
995	REACTOME_NUCLEAR_PORE_COMPLEX_NPC_DISASSEMBLY	710	1.07664	0.862858	0.721556	0.564175	1.36786	0.7425	0.834558	0.991433	-0.91453	-0.93958	-0.855571	NA	-0.736197	0.72864	-0.923262	NA	-0.902059	-0.791133	1.14346	0.930791	1.23058	-1.186
996	REACTOME_REGULATION_OF_GLUCOKINASE_BY_GLUCOKINASE_REGULATORY_PROTEIN	710	1.07664	0.862858	0.721556	0.564175	1.36786	0.7425	0.834558	0.991433	-0.91453	-0.83766	-0.855571	NA	-1.06505	0.72864	-0.923262	NA	-0.902059	-0.791133	1.14346	0.930791	1.23058	-1.06925
997	REACTOME_TRANSCRIPTIONAL_REGULATION_BY_SMALL_RNAS	710.25	1.16841	0.586044	1.0925	0.661772	0.622837	0.631661	0.834558	-0.651366	0.503703	1.14664	-1.10458	-0.780045	-0.632847	1.14962	0.722662	1.14003	0.76208	-0.547412	0.573272	0.569899	0.719388	-1.21753
998	REACTOME_LRR_FLII_INTERACTING_PROTEIN_1_LRRFIP1_ACTIVATES_TYPE_I_IFN_PRODUCTION	710.5	0.799996	0.677631	1.16742	0.911597	1.23284	1.13218	1.42109	1.34378	-1.17329	1.014	-1.21568	NA	-1.00905	-1.1765	NA	-1.35285	-0.827702	-1.24012	0.843727	0.728178	-0.941126	-1.60484
999	REACTOME_HIV_ELONGATION_ARREST_AND_RECOVERY	711.5	0.558257	-1.26183	-0.66983	0.999521	-1.15395	-0.903877	0.713504	-1.03467	0.700535	NA	-0.734778	-0.797363	0.735509	0.629791	-0.763584	1.07487	0.688069	0.806611	-1.3432	1.10555	-1.2716	0.730539
1000	REACTOME_MATURATION_OF_SARS_COV_2_SPIKE_PROTEIN	712.25	-0.937127	-0.844922	-1.11461	0.823286	0.997525	-0.788728	0.694813	1.0937	-0.944972	NA	NA	NA	1.37086	1.04116	-0.626523	-0.941993	1.15355	1.32624	-0.84447	-0.774847	NA	0.689908
1001	REACTOME_ACTIVATION_OF_MATRIX_METALLOPROTEINASES	712.5	NA	1.17395	0.874743	NA	1.75012	0.808406	0.897538	1.56488	1.55234	NA	NA	-1.25594	-2.29063	NA	-0.805369	-1.44142	-1.50293	1.23205	NA	-1.55663	-1.26572	-0.766169
1002	REACTOME_DNA_REPAIR	713.5	-0.54977	-1.27898	-0.829674	-1.13781	1.24034	0.76906	-1.02866	-0.618262	-1.00422	0.490802	-0.577965	0.514297	1.02027	1.1394	0.881096	0.938083	0.612469	-0.89544	0.652512	0.774216	-0.953434	-0.65554
1003	REACTOME_EXTENSION_OF_TELOMERES	714	-0.842868	-0.826309	0.886196	1.29506	0.949786	0.506927	-1.07837	-1.37931	0.731436	0.821644	0.933466	-0.771158	-0.538061	-1.10481	0.724243	0.755916	-1.04039	-1.00702	1.00013	1.1222	NA	-1.39865
1004	REACTOME_ACTIVATION_OF_KAINATE_RECEPTORS_UPON_GLUTAMATE_BINDING	715	-0.656081	-0.929911	1.07225	0.618567	-0.639592	-1.26328	-0.90191	-0.691379	-0.939832	0.978396	-1.06189	NA	1.29259	-0.965156	1.28794	0.942118	0.699346	0.78424	-0.842577	0.803173	0.885156	0.894621
1005	REACTOME_FLT3_SIGNALING_THROUGH_SRC_FAMILY_KINASES	716	NA	NA	0.622214	-0.8264	NA	NA	0.840825	NA	NA	1.03732	NA	NA	NA	NA	-1.07809	NA	NA	NA	NA	0.621598	NA	1.34121
1006	REACTOME_INTERACTION_BETWEEN_L1_AND_ANKYRINS	717	0.838204	-1.21273	0.958989	-0.907117	1.50787	-1.0812	1.17078	-1.0364	-1.11415	1.14811	0.784247	1.0523	1.05353	0.70656	-0.881777	-0.594913	NA	0.760099	NA	0.777618	-1.29315	-0.848264
1007	REACTOME_VISUAL_PHOTOTRANSDUCTION	717.5	0.83318	-0.858708	0.831793	0.687669	1.0075	0.637364	1.613	-1.33471	-1.09867	0.915504	-0.946924	-1.0931	1.48382	0.862887	0.798161	1.43873	0.991024	-0.629044	-1.36899	-1.19712	-0.770906	0.628571
1008	REACTOME_CONSTITUTIVE_SIGNALING_BY_ABERRANT_PI3K_IN_CANCER	718	1.45188	-0.65606	-1.04448	-0.968041	-0.751012	1.44406	0.671909	1.88441	0.983905	0.896574	1.22782	-0.914867	-1.02999	-0.990997	-1.03523	-1.32833	1.95502	-1.30796	-1.43592	1.35445	-1.23568	1.43953
1009	REACTOME_DNA_DAMAGE_TELOMERE_STRESS_INDUCED_SENESCENCE	718	1.21728	1.07974	-1.04729	-0.657136	0.824925	1.27098	0.735092	-0.771085	1.51004	NA	-1.06993	-0.948974	-1.36827	NA	1.4262	-0.781046	1.06346	1.08069	-1.09808	0.828136	NA	0.707921
1010	REACTOME_MITOCHONDRIAL_BIOGENESIS	718	-1.17762	0.982012	0.578876	-0.930543	-0.886386	0.937827	-2.03382	-0.682349	0.920835	-0.525525	-1.05979	1.48511	-0.73625	-0.8483	1.00801	0.916018	-1.11974	1.00145	-0.904116	0.98243	-0.862565	0.726508
1011	REACTOME_WNT_LIGAND_BIOGENESIS_AND_TRAFFICKING	719	0.890573	-1.06168	NA	-0.570872	1.0463	0.749696	NA	1.0376	-0.804662	-0.852921	NA	NA	-0.835827	0.718449	NA	1.05849	NA	1.01256	NA	-1.20894	NA	0.888574
1012	REACTOME_CA2_ACTIVATED_K_CHANNELS	720.5	NA	NA	NA	NA	NA	NA	NA	NA	-0.695676	NA	NA	1.2605	-0.701492	NA	NA	NA	NA	0.778828	NA	NA	NA	0.965079
1013	REACTOME_RRNA_MODIFICATION_IN_THE_MITOCHONDRION	720.75	NA	NA	NA	NA	-0.946817	NA	NA	NA	NA	NA	NA	NA	NA	NA	NA	NA	NA	NA	1.13025	1.12333	NA	-1.20388
1014	REACTOME_APOPTOTIC_CLEAVAGE_OF_CELL_ADHESION_PROTEINS	722	1.64842	NA	1.1081	0.871117	0.726992	0.734614	-0.722306	1.11663	NA	1.04135	NA	NA	0.872535	-1.12009	NA	NA	NA	-0.952751	NA	-1.09047	-1.03133	-1.12182
1015	REACTOME_RAB_GEFS_EXCHANGE_GTP_FOR_GDP_ON_RABS	722	1.48332	0.929752	-0.595249	1.02903	1.32251	0.798365	1.14466	1.58131	0.716316	-0.965147	0.611633	-0.682831	-1.37845	-1.407	-0.590494	-0.910807	-0.784036	-0.778321	-1.20297	0.987336	0.949924	-1.38377
1016	REACTOME_RNA_POLYMERASE_III_TRANSCRIPTION_TERMINATION	722.25	-2.00017	-1.02496	0.698649	NA	-0.967513	-0.930779	-1.10397	NA	-1.11759	-1.15745	NA	-0.797363	0.969053	1.27554	1.18468	1.0249	1.0656	NA	0.921606	0.604313	-0.743577	-1.30337
1017	REACTOME_CREB1_PHOSPHORYLATION_THROUGH_NMDA_RECEPTOR_MEDIATED_ACTIVATION_OF_RAS_SIGNALING	723	0.926541	-0.76133	1.01938	0.852908	-0.86035	-0.74417	0.907878	0.812949	-0.693306	NA	-1.06189	NA	NA	NA	0.690697	1.19555	0.695358	0.763304	-1.05028	-0.972854	0.885156	-0.889457
1018	REACTOME_TRNA_PROCESSING_IN_THE_MITOCHONDRION	723	0.945559	NA	NA	-0.687322	-0.802323	NA	NA	-0.769297	0.743755	NA	NA	NA	NA	NA	1.20282	NA	NA	0.761579	NA	NA	NA	0.742166
1019	REACTOME_VITAMIN_B1_THIAMIN_METABOLISM	723	0.848318	NA	NA	NA	NA	NA	-0.885167	NA	NA	NA	NA	NA	0.737477	NA	NA	NA	0.734155	NA	NA	NA	NA	NA
1020	REACTOME_ACTIVATED_NTRK2_SIGNALS_THROUGH_PI3K	723.5	-1.34438	0.875756	-0.767784	NA	-1.01906	NA	-0.723549	0.687793	NA	0.996206	NA	NA	NA	NA	0.724205	NA	-0.724109	NA	NA	1.45858	NA	1.21785
1021	REACTOME_PI_3K_CASCADE_FGFR2	723.5	-1.46388	NA	-0.996795	NA	0.784069	NA	-0.723549	0.687793	0.986973	0.996206	NA	NA	NA	NA	0.724205	NA	-0.724109	NA	NA	1.70223	NA	1.3631
1022	REACTOME_PI_3K_CASCADE_FGFR3	723.5	-1.34438	NA	-0.996795	NA	0.784069	NA	-0.723549	0.687793	0.986973	0.996206	NA	NA	NA	NA	0.724205	NA	-0.724109	NA	NA	1.70223	NA	1.3631
1023	REACTOME_PI_3K_CASCADE_FGFR4	723.5	-1.34438	NA	-0.996795	NA	0.784069	NA	-0.723549	0.687793	0.986973	0.996206	NA	NA	NA	NA	0.724205	NA	-0.724109	NA	NA	1.70223	NA	1.3631
1024	REACTOME_SIGNALING_BY_PDGFRA_TRANSMEMBRANE_JUXTAMEMBRANE_AND_KINASE_DOMAIN_MUTANTS	723.5	-1.32263	NA	1.11894	1.21344	-1.53875	-1.08798	0.756562	0.687793	-0.920852	-0.802777	-0.768953	-0.89095	1.06247	NA	-0.754065	0.914058	0.888485	-0.745427	-0.991854	1.59968	NA	1.50301
1025	REACTOME_INTRA_GOLGI_AND_RETROGRADE_GOLGI_TO_ER_TRAFFIC	724	1.45352	0.705419	1.4979	1.47653	1.57746	0.833696	1.31047	0.928037	0.566477	1.0237	-0.8972	0.735162	1.51838	-0.899064	-0.7181	0.663223	-0.774195	-0.822603	-0.910569	-0.642312	1.49616	0.534709
1026	REACTOME_PTK6_REGULATES_PROTEINS_INVOLVED_IN_RNA_PROCESSING	724	0.957896	0.962171	NA	NA	0.875968	1.2375	1.00068	0.989536	0.988148	NA	NA	NA	-1.24256	-0.696792	-1.16189	-1.05798	-1.23689	-0.922381	NA	-1.1138	NA	-0.921333
1027	REACTOME_DISEASES_OF_METABOLISM	726	-0.83118	1.49161	-0.982467	0.644625	1.10891	1.89657	-0.908387	1.49001	1.74955	-0.82649	-0.776343	0.538246	1.54932	-0.859351	-0.685825	1.00255	0.685567	-1.22947	-1.1728	-1.36882	-0.81394	-0.571928
1028	REACTOME_INTEGRIN_CELL_SURFACE_INTERACTIONS	726	0.723364	1.87278	1.55576	1.23794	2.70869	1.37818	1.9769	-1.35159	1.33253	2.01205	-0.96808	-1.02876	-1.30586	-1.6123	0.999836	-3.00832	2.03071	-1.46583	-1.45908	-0.902422	-1.14228	-0.720819
1029	REACTOME_SIGNALING_BY_MEMBRANE_TETHERED_FUSIONS_OF_PDGFRA_OR_PDGFRB	726	1.12787	1.00602	-1.02419	-1.16183	1.21722	0.824926	1.24991	NA	0.709925	-1.19752	-1.14013	NA	NA	-0.70376	NA	NA	-1.16979	-1.0213	NA	1.15678	1.33133	NA
1030	REACTOME_SIGNALING_BY_NOTCH	726	-1.17697	1.0017	0.781244	-0.613707	-1.22161	0.836146	-0.993234	-1.11755	-0.720758	-1.0341	-0.696866	-0.650302	0.889659	-0.820281	1.08002	0.635157	-0.616855	0.902638	0.648134	-1.05538	1.81402	1.31016
1031	REACTOME_ACTIVATED_PKN1_STIMULATES_TRANSCRIPTION_OF_AR_ANDROGEN_RECEPTOR_REGULATED_GENES_KLK2_AND_KLK3	727	NA	NA	NA	NA	-0.687488	NA	NA	NA	NA	NA	-0.829012	NA	NA	NA	NA	NA	NA	NA	-0.758164	1.01382	NA	-0.519128
1032	REACTOME_SYNTHESIS_OF_PE	727	1.00434	NA	NA	NA	0.860708	NA	-0.883924	NA	NA	NA	NA	NA	NA	-1.17642	NA	NA	-0.778192	-0.760986	0.790912	1.28662	NA	1.08865
1033	REACTOME_ESTROGEN_DEPENDENT_GENE_EXPRESSION	728	-1.63861	1.4581	-1.82456	-1.18237	-1.76767	1.34406	-1.46227	-1.65589	-1.3778	-1.93625	0.905903	-0.928027	-1.17749	0.9339	0.538974	0.909804	-0.530098	1.22611	-0.561189	1.55552	1.86237	1.05769
1034	REACTOME_PHOSPHOLIPASE_C_MEDIATED_CASCADE_FGFR2	728.25	-0.768532	NA	NA	NA	1.09565	NA	NA	NA	0.986973	NA	NA	NA	NA	NA	NA	NA	NA	-1.22435	NA	NA	NA	NA
1035	REACTOME_SUMOYLATION_OF_TRANSCRIPTION_COFACTORS	728.5	0.69098	-0.609604	-0.605025	-1.00208	0.454029	1.14873	1.08103	0.714813	1.19582	1.21091	-0.765045	-1.21126	-0.613485	-0.618081	-0.817283	-0.883579	0.85019	-0.813234	0.661734	1.0831	1.01403	-1.65463
1036	REACTOME_FIBRONECTIN_MATRIX_FORMATION	729	0.81784	0.864456	1.12528	NA	1.15159	0.753337	1.42733	-1.19978	1.03434	0.926983	-1.26344	-1.21155	-1.30142	-1.29952	NA	-1.11865	1.31412	0.710692	-0.815259	0.898405	NA	-1.20561
1037	REACTOME_GLYCEROPHOSPHOLIPID_CATABOLISM	729	NA	NA	0.771664	NA	NA	NA	NA	NA	NA	NA	NA	NA	0.774976	NA	NA	NA	-0.859316	NA	NA	NA	NA	NA
1038	REACTOME_RUNX2_REGULATES_GENES_INVOLVED_IN_CELL_MIGRATION	730.75	NA	0.709375	NA	1.16887	NA	NA	0.878587	NA	0.928225	NA	NA	NA	-1.20743	-0.738599	-0.813891	NA	NA	NA	-1.47141	0.905618	NA	-1.51689
1039	REACTOME_MIRO_GTPASE_CYCLE	732	0.960073	NA	NA	NA	NA	NA	NA	NA	NA	NA	-0.73416	-0.733723	NA	-0.987703	NA	-0.707805	NA	NA	NA	NA	NA	-1.21017
1040	REACTOME_INCRETIN_SYNTHESIS_SECRETION_AND_INACTIVATION	732.25	-0.973549	-1.00053	1.1081	-0.620373	1.024	-1.25568	-1.10451	1.17004	-1.37285	1.36474	1.08633	1.01666	0.910549	-1.42994	-0.862185	1.34791	1.16191	0.624544	0.957314	-0.983159	-0.665675	-1.58405
1041	REACTOME_SYNTHESIS_SECRETION_AND_INACTIVATION_OF_GLUCAGON_LIKE_PEPTIDE_1_GLP_1	732.25	-0.973549	-1.00053	1.1081	-0.620373	1.024	-1.25568	-1.10451	1.17004	-1.37285	1.36474	1.08633	1.01666	0.910549	-1.42994	-0.862185	1.34791	1.16191	0.624544	0.957314	-0.983159	-0.665675	-1.58405
1042	REACTOME_MRNA_DECAY_BY_5_TO_3_EXORIBONUCLEASE	732.5	-0.710144	0.85254	NA	-0.965985	-0.86323	-0.857632	-0.996675	0.616339	-0.730045	0.91114	NA	-0.788004	1.24154	NA	0.736764	0.962205	NA	NA	1.45115	0.923767	NA	-1.39428
1043	REACTOME_CYCLIN_A_B1_B2_ASSOCIATED_EVENTS_DURING_G2_M_TRANSITION	734	1.28376	0.702927	0.853268	NA	1.32518	0.991367	-0.829222	0.882856	0.618275	-0.802884	0.737773	-0.870361	-1.09258	-1.08177	NA	NA	1.06641	-1.07296	NA	0.926043	NA	-0.998225
1044	REACTOME_THE_ACTIVATION_OF_ARYLSULFATASES	735	NA	NA	NA	NA	0.987502	NA	1.19802	NA	NA	NA	NA	NA	0.952754	NA	NA	NA	NA	NA	-1.13393	-1.15449	NA	-0.673124
1045	REACTOME_G_ALPHA_S_SIGNALLING_EVENTS	736	0.762975	-0.982574	0.51434	0.706824	0.85377	-1.75566	0.789762	-0.426779	-1.79623	0.870839	1.10986	-1.13047	1.4928	-0.965156	0.825447	0.4322	1.18086	0.844938	-0.994844	0.483534	1.01469	1.06129
1046	REACTOME_MITOCHONDRIAL_IRON_SULFUR_CLUSTER_BIOGENESIS	736	-0.886768	NA	0.701512	1.01104	0.916779	-0.70663	NA	NA	-0.874632	-0.698554	1.06309	-0.834798	-1.2549	NA	NA	-0.826583	1.0758	-0.974407	NA	0.84332	NA	-1.57451
1047	REACTOME_TRANSPORT_OF_MATURE_MRNAS_DERIVED_FROM_INTRONLESS_TRANSCRIPTS	736	1.20116	0.784297	-0.787337	0.564175	1.56255	1.05564	0.834558	0.889216	0.75999	0.693333	-0.855571	NA	-1.06505	0.980763	-0.719246	NA	-1.0281	-0.710052	-1.03993	-0.751796	1.23058	-0.721068
1048	REACTOME_INTERLEUKIN_27_SIGNALING	736.5	-1.23718	0.927325	0.784495	1.17151	0.711122	-0.6216	NA	-0.862562	-0.777462	-0.71731	0.741646	-0.89095	-0.937597	-1.23681	0.752113	1.18163	1.07842	0.765029	-0.991854	1.60324	NA	1.08188
1049	REACTOME_ANTIGEN_PROCESSING_UBIQUITINATION_PROTEASOME_DEGRADATION	738	1.29064	0.687693	-0.696881	-0.73678	0.846877	0.792114	-0.45455	-0.729896	0.598536	0.75612	-0.784882	0.576453	0.633553	-0.536033	-1.07347	0.691041	0.617855	0.621758	-0.987232	0.81036	1.15476	0.782133
1050	REACTOME_ENERGY_DEPENDENT_REGULATION_OF_MTOR_BY_LKB1_AMPK	738	1.07102	0.900606	0.876175	-0.483714	-0.803078	0.754421	1.15058	0.743767	0.817577	-1.05388	1.25923	-1.00887	0.738164	-0.929575	1.21964	0.699297	-0.986928	-1.01084	-1.10886	-0.739354	NA	0.853483
1051	REACTOME_METABOLISM_OF_FOLATE_AND_PTERINES	738	NA	-0.851352	NA	-0.698523	NA	-0.69667	NA	1.25269	0.80303	NA	NA	NA	NA	-1.09222	NA	-0.686518	NA	0.83489	1.32435	NA	NA	1.13857
1052	REACTOME_SPHINGOLIPID_METABOLISM	738	0.829524	0.847368	-0.833039	0.88335	1.13863	1.39597	1.2497	0.568129	1.28552	-1.11754	-1.58125	-0.900052	0.949321	-0.876589	-1.48706	0.820227	-0.68246	1.22289	-1.30689	-0.979511	-1.0417	-0.983974
1053	REACTOME_FGFR2_ALTERNATIVE_SPLICING	738.5	0.75405	-1.07885	1.08147	0.688025	-1.15395	0.789044	0.763437	-1.07314	0.573753	0.738456	-0.590751	0.772913	-0.79259	0.841219	-0.544116	-0.591642	-0.798925	-1.10243	-0.616035	0.964795	-1.2716	-1.27178
1054	REACTOME_ACTIVATION_OF_PPARGC1A_PGC_1ALPHA_BY_PHOSPHORYLATION	739	NA	NA	NA	NA	-1.18105	NA	NA	NA	NA	NA	-0.847983	NA	-0.873306	NA	NA	NA	-1.22087	0.865221	NA	1.19612	NA	1.05284
1055	REACTOME_CREB1_PHOSPHORYLATION_THROUGH_THE_ACTIVATION_OF_ADENYLATE_CYCLASE	740.5	NA	-0.861641	NA	0.882096	-1.1784	-0.828311	NA	NA	NA	0.994701	-1.06189	NA	NA	-0.693308	1.03046	1.19555	-0.841796	0.763304	-1.05028	0.863772	0.885156	-0.856584
1056	REACTOME_MRNA_CAPPING	740.5	0.801291	-1.44609	-0.66983	0.56837	-0.98762	-1.02992	0.839428	-1.06577	-1.18378	NA	-0.933711	-0.797363	1.02979	0.555365	0.870692	1.07487	0.688069	-0.875312	-0.851153	1.38589	-1.2716	-0.549254
1057	REACTOME_FORMATION_OF_RNA_POL_II_ELONGATION_COMPLEX	740.75	0.752428	-1.20736	-0.66983	1.33346	-1.41027	-0.56868	0.434832	-1.03467	-0.693945	-1.18543	-0.68065	-0.797363	0.688992	0.555365	0.808467	1.1777	0.811191	-0.83478	-1.08375	1.17557	-1.2716	0.87902
1058	REACTOME_PROTEIN_METHYLATION	741	0.707832	1.09316	-0.753674	-1.14961	-0.831264	1.14343	-1.35123	0.665131	0.940277	-0.782011	-1.06189	0.731542	1.03408	NA	1.04375	1.54553	NA	1.55729	-0.87636	-0.89308	1.32743	-1.16006
1059	REACTOME_CREB_PHOSPHORYLATION	742	0.80074	0.710425	NA	1.10713	-0.797395	1.13723	1.0032	1.01922	0.787027	NA	NA	NA	-1.11346	-0.722922	-0.812471	NA	-0.807202	1.0324	-1.03965	NA	NA	-1.48615
1060	REACTOME_INACTIVATION_OF_CDC42_AND_RAC1	742	0.751269	0.765668	0.903376	0.782992	0.621119	NA	0.918866	-0.774149	-0.813005	0.9565	0.98757	NA	0.818236	-1.10616	NA	-0.737851	1.14699	-0.910949	NA	-0.794567	NA	1.14453
1061	REACTOME_PLATELET_CALCIUM_HOMEOSTASIS	744	-0.661294	1.0086	-0.610299	1.18049	-0.960894	0.676864	0.981272	-0.994217	NA	-1.31891	-0.7836	1.14796	0.892281	1.19518	0.990006	0.564831	-1.02669	0.966819	-1.02797	-0.936813	0.885156	0.439797
1062	REACTOME_SPERM_MOTILITY_AND_TAXES	744.75	NA	NA	NA	NA	NA	NA	NA	-1.00881	NA	NA	NA	NA	NA	NA	NA	NA	NA	NA	NA	NA	NA	1.08885
1063	REACTOME_RAP1_SIGNALLING	745	1.50884	0.842222	1.15219	0.741662	0.883805	-1.1106	-0.921516	0.970803	0.80929	1.51185	1.03598	NA	-0.730919	-1.27427	1.23213	-0.808406	-0.511733	-1.14432	-1.20961	-0.76994	NA	0.509127
1064	REACTOME_MET_ACTIVATES_PI3K_AKT_SIGNALING	745.25	-1.27714	NA	-0.767784	NA	-1.01906	NA	-0.723549	0.687793	NA	0.996206	NA	NA	NA	NA	0.724205	NA	-0.724109	NA	NA	1.45858	NA	1.34685
1065	REACTOME_FERTILIZATION	745.5	-1.14586	1.24979	1.05656	0.825535	0.70408	-0.540619	-0.84787	0.493539	0.700281	0.800577	NA	NA	NA	NA	-1.28689	1.18712	-1.11671	NA	-0.890943	NA	NA	1.08885
1066	REACTOME_PECAM1_INTERACTIONS	746.5	-0.769645	0.943042	-0.58288	-0.8264	1.21849	0.737918	-0.651924	0.669322	0.677189	1.03732	NA	NA	NA	-0.942411	-1.07809	NA	0.730141	-1.39824	NA	1.21359	NA	0.933878
1067	REACTOME_RUNX3_REGULATES_IMMUNE_RESPONSE_AND_CELL_MIGRATION	746.75	NA	NA	0.717481	-0.835709	NA	0.857967	1.08882	-1.31895	NA	-1.23683	NA	NA	NA	-0.884926	NA	NA	-1.32002	-1.33715	0.71565	0.949368	NA	1.39476
1068	REACTOME_INTERLEUKIN_2_FAMILY_SIGNALING	747	-1.33944	-0.888664	0.931885	0.878746	-1.1127	-1.08798	-0.950926	-0.708742	-0.940097	1.53313	-0.909393	-0.89095	0.968239	-0.769744	-0.654965	0.914058	0.912297	-1.22554	0.66719	1.80665	NA	1.27035
1069	REACTOME_SIGNALING_BY_CYTOSOLIC_FGFR1_FUSION_MUTANTS	747	-1.25041	1.18917	1.37985	1.06259	0.843425	1.17925	1.25005	0.869242	-1.13736	1.37005	-0.909393	-0.89095	-1.31964	-0.791008	-0.790236	-0.670024	-0.631104	-1.07385	-1.38715	1.27968	NA	-0.643718
1070	REACTOME_FATTY_ACIDS_BOUND_TO_GPR40_FFAR1_REGULATE_INSULIN_SECRETION	748	0.790472	-0.708603	0.860426	NA	NA	NA	1.02712	0.791767	NA	NA	NA	NA	NA	-0.691566	NA	NA	-0.988514	-1.23476	NA	NA	NA	-1.3052
1071	REACTOME_GOLGI_CISTERNAE_PERICENTRIOLAR_STACK_REORGANIZATION	748	1.03917	-0.681596	NA	0.816268	-0.946894	-0.789913	-0.841903	0.918937	0.668557	0.690723	NA	NA	NA	-0.959831	NA	-0.678003	NA	1.04001	NA	-0.93501	-0.68968	0.815177
1072	REACTOME_PEPTIDE_HORMONE_METABOLISM	748	0.703212	-0.81813	-0.668316	-1.17962	0.959068	0.857695	1.20344	1.19838	-1.34966	1.02665	1.42518	0.586622	1.62096	-1.20557	-1.47726	1.22343	-1.4745	0.973522	-1.00977	-1.19782	-0.917152	-0.98678
1073	REACTOME_ASPARTATE_AND_ASPARAGINE_METABOLISM	750	NA	NA	NA	NA	NA	NA	-0.693712	NA	NA	NA	NA	NA	NA	NA	NA	NA	NA	NA	NA	0.995459	NA	-0.742324
1074	REACTOME_SLC_MEDIATED_TRANSMEMBRANE_TRANSPORT	750.5	-0.632509	1.30419	-1.15724	-0.777442	0.958411	1.32927	1.5019	-1.12176	0.648155	-1.10398	-0.967183	0.666151	1.1569	-0.840852	-1.54005	0.868553	-1.14087	0.823796	-1.15439	1.13926	-0.806611	-1.34538
1075	REACTOME_REGULATION_OF_CHOLESTEROL_BIOSYNTHESIS_BY_SREBP_SREBF	751	0.789251	0.441378	0.494225	0.659121	0.726484	-0.433537	1.1086	1.23311	0.954954	0.895264	-0.893521	-1.18092	1.04035	-0.785633	-1.54159	-0.955526	-0.95062	-0.695199	-0.857331	0.941853	NA	-1.7268
1076	REACTOME_NEUROTRANSMITTER_RECEPTORS_AND_POSTSYNAPTIC_SIGNAL_TRANSMISSION	752	1.47692	0.489847	1.77401	1.41417	0.813899	0.718486	1.58248	0.681137	-0.590236	1.73295	-1.76479	-1.24807	1.53111	-1.48415	0.749147	0.850416	-1.31912	0.727877	-1.48379	0.946793	0.733865	-0.863682
1077	REACTOME_ACTIVATION_OF_NIMA_KINASES_NEK9_NEK6_NEK7	753	NA	NA	NA	NA	NA	NA	NA	NA	NA	-0.730307	NA	NA	0.767284	NA	NA	NA	NA	NA	NA	NA	NA	-0.98292
1078	REACTOME_RAC2_GTPASE_CYCLE	753	1.02905	-0.557307	-0.559098	-1.05855	1.0538	-0.760117	0.97649	-0.715875	-0.62742	0.899329	1.07802	0.946384	-1.23192	-0.831055	-1.03682	-1.34022	-0.785508	-1.21811	0.842416	1.45136	NA	1.56149
1079	REACTOME_PROCESSING_OF_INTRONLESS_PRE_MRNAS	754	-0.685329	NA	-0.926238	NA	0.82552	NA	-0.672578	0.907661	NA	NA	NA	NA	-0.803062	-0.68006	0.90724	NA	-0.959977	-0.868535	0.916349	0.988477	NA	-0.495645
1080	REACTOME_ESTABLISHMENT_OF_SISTER_CHROMATID_COHESION	756	0.53113	NA	-1.12958	0.880846	1.20529	NA	0.70637	NA	NA	-1.09715	-0.726572	NA	-1.14669	-0.860635	-0.83484	-0.930258	NA	NA	0.739417	1.51363	NA	NA
1081	REACTOME_KSRP_KHSRP_BINDS_AND_DESTABILIZES_MRNA	756.5	1.26195	NA	NA	-1.2669	0.873401	NA	-0.701171	0.700196	NA	NA	NA	NA	NA	NA	-1.09229	-0.729092	NA	0.694304	-0.823386	0.939133	NA	-1.41041
1082	REACTOME_WNT5A_DEPENDENT_INTERNALIZATION_OF_FZD4	756.5	0.914874	NA	NA	0.937675	-0.661616	NA	NA	0.649351	-1.2636	NA	NA	NA	-1.253	-0.789117	0.898629	-0.63723	-1.00153	-0.680889	0.952176	-0.742877	-0.876468	0.794247
1083	REACTOME_DEFECTS_IN_BIOTIN_BTN_METABOLISM	757.75	NA	NA	NA	NA	-1.03351	NA	NA	NA	NA	NA	NA	0.934123	NA	NA	NA	NA	NA	NA	NA	NA	NA	NA
1084	REACTOME_PLATELET_HOMEOSTASIS	758	0.758147	0.853428	-0.644732	1.2062	0.991536	-1.19295	-0.83234	-0.93383	-1.1378	0.501768	-0.7836	1.21758	-0.673135	0.59632	1.13102	-0.716261	-0.625143	1.17749	-1.07506	-0.555099	1.12366	0.643905
1085	REACTOME_MITOCHONDRIAL_FATTY_ACID_BETA_OXIDATION	758.5	0.782902	NA	-1.08037	-1.11132	-1.04972	-0.859528	-1.04927	-0.693972	NA	NA	NA	1.51912	1.07762	1.2144	-0.664609	1.04631	0.63095	1.3091	NA	0.964943	NA	-1.16864
1086	REACTOME_PENTOSE_PHOSPHATE_PATHWAY	759	NA	NA	NA	-0.955123	1.03656	NA	NA	NA	NA	-0.798348	NA	NA	NA	NA	-0.700259	NA	NA	NA	1.13002	NA	0.863567	0.616619
1087	REACTOME_SIGNALING_BY_MAPK_MUTANTS	759	1.36638	NA	-0.58515	-0.937873	0.796118	NA	-0.712378	NA	1.15217	1.45349	1.0263	NA	NA	-0.914539	NA	0.805467	-0.976496	0.789178	-1.23218	-1.17135	NA	-0.73786
1088	REACTOME_TRANSMISSION_ACROSS_CHEMICAL_SYNAPSES	759	1.32523	0.737374	1.41056	1.37573	0.622056	0.964406	1.45175	0.648304	0.407639	1.29634	-1.76691	-1.23044	1.25966	-1.62422	-0.812408	-0.477755	-1.76334	0.817207	-1.66222	1.13993	0.816451	-0.808442
1089	REACTOME_ATF6_ATF6_ALPHA_ACTIVATES_CHAPERONE_GENES	759.5	1.05341	1.23696	-1.09217	-1.10063	-0.760277	1.37697	-0.760846	1.14842	0.456582	-1.17938	-1.00354	0.830957	1.44271	1.04285	-1.19847	1.06851	0.501623	1.28868	-1.27202	0.815664	NA	-1.1073
1090	REACTOME_NEGATIVE_REGULATION_OF_THE_PI3K_AKT_NETWORK	760.5	1.28841	0.693341	-1.10895	-0.706256	1.10174	1.53614	-0.779393	1.89844	1.32015	0.70427	1.22782	-1.07519	-1.02999	-1.41343	-1.24636	-0.940816	2.08517	0.774827	-1.66134	0.995371	-1.23568	-0.817185
1091	REACTOME_POST_TRANSLATIONAL_MODIFICATION_SYNTHESIS_OF_GPI_ANCHORED_PROTEINS	761	1.47341	1.0899	-1.29207	-0.789265	1.92049	1.05681	1.46421	0.643316	-0.604376	-1.04213	1.20058	-2.10244	-0.779681	1.23988	1.14838	-1.64383	1.08675	0.61505	1.30586	-1.44803	NA	-1.28545
1092	REACTOME_ACTIVATION_OF_THE_PHOTOTRANSDUCTION_CASCADE	761.5	NA	0.73775	0.831793	NA	NA	NA	NA	0.736277	NA	1.22946	NA	NA	NA	NA	NA	-0.924936	NA	NA	NA	-0.887271	NA	-1.01149
1093	REACTOME_CELLULAR_HEXOSE_TRANSPORT	761.5	-1.25899	NA	-1.2878	-1.31151	NA	0.930658	NA	NA	NA	-1.29429	NA	0.951005	-0.691051	NA	NA	NA	1.13505	NA	-0.925465	1.3513	NA	1.30827
1094	REACTOME_TRANSCRIPTION_OF_THE_HIV_GENOME	761.5	-0.765671	-1.25099	-0.66983	1.09594	-1.46037	-0.977372	-0.633131	-1.26674	-0.840931	-1.05237	-1.04747	-1.02246	1.09535	0.824333	-0.687812	1.04266	0.76208	0.94052	-0.871179	1.48136	-1.2716	0.623613
1095	REACTOME_ROBO_RECEPTORS_BIND_AKAP5	761.75	NA	-0.861641	NA	0.590217	-0.773424	NA	NA	NA	NA	NA	-0.893512	NA	NA	-0.789117	1.23213	NA	-0.997528	NA	NA	1.39051	NA	NA
1096	REACTOME_CATION_COUPLED_CHLORIDE_COTRANSPORTERS	762	-1.08164	NA	NA	NA	1.29479	NA	NA	NA	0.766079	NA	NA	-0.795491	-1.00145	NA	NA	NA	-0.701074	NA	NA	NA	NA	NA
1097	REACTOME_G0_AND_EARLY_G1	762.5	-1.15621	1.25108	-0.842719	-1.07529	NA	1.18948	NA	-0.48409	0.93645	-1.08714	0.90666	-1.1792	1.19996	-0.830924	-1.05537	-0.653854	0.777925	-0.96837	NA	0.800424	NA	0.993552
1098	REACTOME_FOXO_MEDIATED_TRANSCRIPTION_OF_CELL_DEATH_GENES	763	-0.713826	0.847968	-0.975576	-1.44101	-1.07166	1.18527	0.514205	-0.852338	0.699741	-0.641949	-0.583428	-1.156	-0.69812	-0.867306	0.951653	-1.00157	0.870583	-0.833874	0.647947	1.17089	NA	-1.06611
1099	REACTOME_TRAIL_SIGNALING	763	-0.738278	-0.73561	-1.02761	-1.18016	1.43999	0.877792	-0.823006	0.74966	0.768283	NA	NA	-1.23161	1.05189	0.803372	NA	NA	NA	1.18312	-1.25077	-0.952164	NA	1.27923
1100	REACTOME_ACTIVATION_OF_ATR_IN_RESPONSE_TO_REPLICATION_STRESS	764	NA	NA	-1.00979	NA	NA	NA	NA	NA	NA	NA	-1.2255	NA	0.705747	1.24837	-0.88207	NA	NA	0.861627	-0.726347	0.793365	NA	-0.893963
1101	REACTOME_ACTIVATION_OF_THE_PRE_REPLICATIVE_COMPLEX	764	NA	NA	-1.00979	-0.821732	NA	NA	NA	0.681028	NA	NA	-1.2255	NA	0.705747	0.844548	-0.88207	NA	NA	0.861627	-0.726347	0.793365	NA	-1.30826
1102	REACTOME_SIGNALING_BY_PDGFR_IN_DISEASE	764.5	-1.00249	1.00602	0.832959	1.00348	0.773497	-0.652386	0.882963	0.687793	0.577857	-0.973068	-0.909393	-0.89095	1.06247	-0.898441	-0.844338	0.914058	-0.661929	-0.889208	-0.991854	1.67619	1.33133	1.50301
1103	REACTOME_SYNTHESIS_SECRETION_AND_INACTIVATION_OF_GLUCOSE_DEPENDENT_INSULINOTROPIC_POLYPEPTIDE_GIP	766.25	-1.02398	-1.00053	NA	-1.10379	1.03449	-1.53787	-1.10451	0.676518	-1.37285	1.16324	1.08633	NA	0.910549	-1.15667	-0.862185	1.34791	1.16191	1.0807	0.957314	-0.5378	0.856371	-1.04279
1104	REACTOME_NEPHRIN_FAMILY_INTERACTIONS	766.5	-1.35424	-0.618548	1.51063	1.61538	-0.718393	-0.93973	1.01238	NA	-1.28181	1.54214	1.11627	NA	NA	0.70656	0.534488	-1.06863	-0.724109	-0.621098	1.27813	0.850467	NA	-1.37507
1105	REACTOME_FGFRL1_MODULATION_OF_FGFR1_SIGNALING	767.25	NA	0.704216	NA	NA	0.827886	NA	NA	NA	1.222	NA	NA	NA	NA	NA	NA	-0.872782	NA	NA	NA	NA	NA	NA
1106	REACTOME_MRNA_EDITING_C_TO_U_CONVERSION	767.5	-0.702116	NA	NA	NA	NA	NA	NA	1.2572	NA	NA	NA	NA	NA	NA	-0.687475	NA	0.846566	NA	NA	NA	NA	-1.18156
1107	REACTOME_SIGNALING_BY_NOTCH1	767.75	-1.07179	0.837534	1.03706	1.1096	-1.4767	1.34942	-1.5011	-1.00797	0.782188	-1.28023	-0.976327	-1.34902	-0.828581	-1.18789	0.712535	-0.979047	-0.90094	1.0419	1.21324	1.30715	1.4434	0.711434
1108	REACTOME_ANTI_INFLAMMATORY_RESPONSE_FAVOURING_LEISHMANIA_PARASITE_INFECTION	768	-0.878693	0.883953	-0.919555	0.977344	-1.09639	1.13743	-0.986434	-1.30415	-1.46313	-0.984343	1.71842	1.95014	-1.20435	2.03753	1.75582	-0.814539	-1.12242	-1.21904	1.38787	0.746976	1.32743	1.43186
1109	REACTOME_REGULATION_OF_TP53_ACTIVITY_THROUGH_PHOSPHORYLATION	769.5	0.593457	0.732357	-0.923428	-1.09241	0.991875	1.25907	-0.931235	-1.09088	-0.712614	-1.38936	0.988154	1.00173	0.647811	0.53092	0.628935	0.816533	0.418638	0.677214	-0.907899	0.821797	1.16582	-0.933768
1110	REACTOME_MET_INTERACTS_WITH_TNS_PROTEINS	770	0.920793	0.733881	1.12528	NA	1.15159	NA	1.15173	0.995609	NA	0.926983	-1.26344	-1.18856	-1.02803	-1.29952	NA	-1.25063	-0.782198	0.710692	-0.815259	0.861556	NA	-0.868878
1111	REACTOME_PKA_ACTIVATION_IN_GLUCAGON_SIGNALLING	770.5	NA	-0.667724	-0.819642	1.1364	0.642376	-0.828311	1.11648	NA	-1.27402	0.994701	-0.893512	NA	NA	-0.693308	1.23213	0.729559	-0.730325	-1.16794	NA	0.973475	1.01469	-0.723956
1112	REACTOME_HIV_TRANSCRIPTION_INITIATION	771	-0.804375	-1.06986	NA	0.671141	-1.13908	-1.15922	0.839428	-1.46857	-1.43854	-1.05237	-0.915167	-1.02246	1.22527	1.14768	0.520971	0.959503	0.717639	0.71211	0.659757	1.19375	-1.2716	-0.402724
1113	REACTOME_WNT5A_DEPENDENT_INTERNALIZATION_OF_FZD2_FZD5_AND_ROR2	771	0.914874	NA	NA	0.735385	-0.661616	NA	NA	0.649351	-1.07391	NA	NA	NA	-1.05887	NA	0.898629	-0.63723	-1.00153	0.573537	0.952176	-1.48142	-0.876468	0.794247
1114	REACTOME_SUMOYLATION_OF_DNA_DAMAGE_RESPONSE_AND_REPAIR_PROTEINS	771.5	0.470308	-0.942331	-0.625884	-1.00282	1.41903	0.55361	1.04851	0.62276	-1.24532	0.909471	-0.646897	-1.50166	-1.09248	1.0308	-0.541038	0.764351	-0.797193	-1.79009	1.47781	1.31342	1.23058	-1.17591
1115	REACTOME_RUNX3_REGULATES_CDKN1A_TRANSCRIPTION	771.75	1.25189	1.13327	1.42474	1.53309	-0.84415	1.13685	1.02331	0.593025	1.35148	-0.824052	-1.04773	NA	-1.10736	-0.884926	-0.906217	-0.677404	-1.13975	1.23162	-0.843581	-0.6654	NA	0.602947
1116	REACTOME_SUMOYLATION_OF_UBIQUITINYLATION_PROTEINS	772	1.0849	0.862858	-0.787337	0.564175	1.74818	0.7425	0.834558	0.991433	-0.91453	-0.83766	-0.855571	-1.10059	-1.04696	1.14962	-0.891763	-0.986669	-0.902059	-0.596336	1.45053	1.00013	1.23058	-1.15297
1117	REACTOME_P75NTR_NEGATIVELY_REGULATES_CELL_CYCLE_VIA_SC1	772.75	0.750352	NA	NA	NA	NA	0.77206	NA	NA	NA	NA	NA	NA	NA	NA	NA	-0.912164	NA	NA	NA	NA	NA	0.627658
1118	REACTOME_TOLL_LIKE_RECEPTOR_CASCADES	773.5	-1.34201	1.07407	-1.54394	-1.46244	-1.79578	1.26513	-1.19739	-1.38421	1.05861	-1.63389	-0.963072	0.84846	-1.25441	0.769308	-0.622674	1.08199	-0.864433	1.31858	-1.02165	1.79485	2.02577	1.50362
1119	REACTOME_POSITIVE_EPIGENETIC_REGULATION_OF_RRNA_EXPRESSION	774.5	0.706006	0.735923	-0.694002	-0.842478	0.948075	0.930453	-0.813484	-1.56059	1.05285	0.545126	-0.686733	-1.08233	0.684336	1.04131	0.514044	-0.75305	-1.16448	-1.54592	0.585967	1.25026	-1.6595	-0.999306
1120	REACTOME_PLATELET_SENSITIZATION_BY_LDL	775	0.917093	0.702927	-0.917595	0.803353	1.54305	0.888806	-0.829222	-0.593188	-0.872637	-0.754777	NA	NA	NA	-1.31875	NA	NA	0.904999	NA	-0.683808	0.961307	NA	-1.32745
1121	REACTOME_FGFR2_MUTANT_RECEPTOR_ACTIVATION	775.75	-0.747403	-1.22527	NA	-0.595029	-0.476072	-1.17729	1.15802	-1.26046	0.528079	NA	-0.975086	-0.797363	0.887345	1.20023	0.870692	1.0985	0.530253	-0.889408	-0.616035	0.99433	-1.2716	-0.771821
1122	REACTOME_SIGNALING_BY_FGFR2_IIIA_TM	775.75	-0.747403	-1.22527	NA	-0.595029	-0.476072	-1.17729	1.15802	-1.26046	0.528079	NA	-0.975086	-0.797363	0.887345	1.20023	0.870692	1.0985	0.530253	-0.889408	-0.616035	0.99433	-1.2716	-0.771821
1123	REACTOME_ELEVATION_OF_CYTOSOLIC_CA2_LEVELS	776	-1.12105	NA	NA	NA	NA	-0.79054	0.67845	-0.747223	NA	-1.02515	NA	NA	0.695171	1.01963	0.853104	-1.03065	-1.14676	NA	-0.670213	0.758557	NA	0.964128
1124	REACTOME_CELL_CELL_COMMUNICATION	777	1.17192	0.564622	1.11485	-0.928197	1.68941	-1.22161	1.49601	-0.585614	-1.34411	0.949321	-0.667823	-1.15198	-0.698017	-1.2083	0.670308	0.654362	-1.17249	-0.996731	0.608524	0.926573	-0.77386	-1.61247
1125	REACTOME_REGULATION_OF_IFNA_SIGNALING	777.25	-1.53625	-0.767592	-0.954661	-1.04031	-1.31923	0.974452	1.20536	-0.959941	0.733899	-1.04006	-0.768953	-0.811247	0.834244	NA	0.752113	-0.970856	1.22893	1.07142	-1.04726	1.5739	NA	-0.914824
1126	REACTOME_BETA_OXIDATION_OF_PRISTANOYL_COA	777.5	-1.12689	NA	NA	NA	NA	NA	NA	NA	-0.865151	NA	NA	NA	NA	NA	NA	NA	NA	0.705517	0.794873	NA	NA	1.15199
1127	REACTOME_SYNTHESIS_OF_PI	778	NA	NA	NA	NA	NA	NA	NA	NA	NA	NA	NA	0.744673	NA	NA	-1.16331	NA	NA	NA	NA	NA	NA	NA
1128	REACTOME_ERK_MAPK_TARGETS	779	0.993182	-0.832986	0.806022	0.910717	0.954435	-1.09052	-0.740027	0.846233	0.831983	-0.760613	-0.949596	NA	NA	-0.718308	NA	NA	-1.05743	-0.93827	-1.04644	-1.13812	NA	-1.99924
1129	REACTOME_INTERLEUKIN_36_PATHWAY	780	0.751077	NA	NA	NA	NA	NA	NA	NA	NA	NA	NA	NA	NA	NA	NA	NA	NA	NA	NA	NA	NA	NA
1130	REACTOME_CHROMOSOME_MAINTENANCE	780.25	-0.899972	-1.23224	1.11201	0.916216	0.953357	0.641543	-1.07837	-1.8836	0.642899	1.00169	0.594065	-0.988858	-0.79161	-1.17648	0.730314	1.3764	-0.887206	-1.29091	0.788791	0.98148	-0.690849	-1.19397
1131	REACTOME_INTRA_GOLGI_TRAFFIC	780.5	0.621854	1.02537	0.815719	-1.25842	-0.90914	NA	NA	0.631889	0.545536	-0.982377	-0.703807	1.03729	-0.968938	-1.11661	1.09391	-1.14681	-0.965119	-0.905375	1.11144	1.05179	0.971513	0.959689
1132	REACTOME_PLASMA_LIPOPROTEIN_REMODELING	780.5	-0.968763	-1.43728	0.874743	-1.18118	1.30598	0.909978	1.07672	-1.12789	-1.09867	NA	NA	NA	1.448	NA	-0.98576	1.04822	1.55124	0.704654	NA	-1.31923	0.755621	-1.15843
1133	REACTOME_PYRIMIDINE_SALVAGE	781	-1.15681	NA	-0.849892	NA	NA	1.02868	0.876069	-1.04081	1.17797	NA	NA	-0.753644	-1.2587	1.04455	0.83165	-1.23573	-1.18081	-0.859905	NA	NA	NA	1.04895
1134	REACTOME_FGFR1_MUTANT_RECEPTOR_ACTIVATION	782	-1.42292	0.936755	1.37985	1.06259	0.785215	1.38289	1.43333	1.32592	0.577857	1.37005	-0.909393	-0.89095	-1.31964	-0.791008	-0.790236	-0.670024	-0.631104	-1.07385	-1.38715	1.27968	NA	-0.931383
1135	REACTOME_IONOTROPIC_ACTIVITY_OF_KAINATE_RECEPTORS	782.25	0.682138	NA	NA	-0.891991	-1.23601	NA	NA	NA	NA	NA	-1.06189	NA	NA	NA	NA	1.19555	NA	0.763304	-1.05028	1.07519	0.885156	0.811856
1136	REACTOME_ANCHORING_OF_THE_BASAL_BODY_TO_THE_PLASMA_MEMBRANE	782.75	1.2473	1.31993	1.82988	1.22997	0.737153	1.4061	1.0384	0.941505	1.02578	1.85751	-1.60166	-1.13802	0.589582	-1.29779	-0.735665	-0.582408	-1.29537	-0.869072	-1.44426	-1.11311	1.15264	-0.912354
1137	REACTOME_CLEC7A_DECTIN_1_INDUCES_NFAT_ACTIVATION	783.75	-1.02251	0.981478	-0.933441	NA	0.663817	NA	1.31788	NA	0.795756	-1.08194	-0.986213	NA	-0.828069	0.778719	-1.3295	0.935535	-0.820256	0.763304	-1.34553	0.640615	0.885156	1.35061
1138	REACTOME_SIGNALING_BY_FGFR_IN_DISEASE	784.5	-1.25617	0.623357	1.64212	1.01511	-0.711969	1.25108	1.49936	0.994306	-0.724089	1.37005	-1.09619	-1.02246	-0.853855	-0.560232	-0.593475	0.519816	-0.728464	-1.30302	-1.02431	1.15545	-1.2716	-0.837753
1139	REACTOME_ABERRANT_REGULATION_OF_MITOTIC_G1_S_TRANSITION_IN_CANCER_DUE_TO_RB1_DEFECTS	785	1.0657	0.844354	-0.709106	-1.00225	-1.15737	1.20554	-1.07115	0.687843	1.10708	-0.774015	-0.838137	-0.962076	-1.68563	NA	1.20422	-0.677404	-1.37993	1.53489	NA	-1.3551	NA	-1.86996
1140	REACTOME_HS_GAG_DEGRADATION	785.5	0.935868	-0.704449	-0.711604	0.764606	1.1225	0.73131	0.790241	NA	-0.919667	-0.966182	1.26835	-1.0931	-1.06203	NA	NA	0.836819	NA	-1.55636	NA	-1.31327	-1.27878	0.633912
1141	REACTOME_2_LTR_CIRCLE_FORMATION	786	0.563948	-1.11677	-1.12713	-1.04243	1.37749	-1.45577	-0.850357	NA	1.03959	NA	0.958524	-0.948974	-0.673964	1.57288	-0.867866	1.17868	NA	0.695167	1.13542	0.873733	0.921138	-0.971749
1142	REACTOME_BILE_ACID_AND_BILE_SALT_METABOLISM	786.5	-0.822849	-0.661047	NA	0.93797	-0.456902	-0.769052	NA	-1.07282	-0.865151	-1.01306	NA	0.82533	1.10285	NA	-0.720144	0.822336	1.04156	0.893625	0.898654	0.664184	NA	-0.91081
1143	REACTOME_DISEASES_ASSOCIATED_WITH_N_GLYCOSYLATION_OF_PROTEINS	786.75	NA	1.24979	1.05656	-0.679897	0.70408	0.974713	-0.84787	0.886341	0.700281	0.800577	NA	NA	NA	1.20081	-0.953372	NA	-1.00964	NA	-1.1414	NA	NA	-0.959653
1144	REACTOME_RNA_POLYMERASE_III_TRANSCRIPTION_INITIATION_FROM_TYPE_1_PROMOTER	787.25	-0.901992	-0.943947	-0.81726	1.07612	-0.823022	-0.930779	NA	NA	-1.11759	-0.713925	NA	-0.797363	-0.79259	NA	0.798065	1.05428	-0.792721	-0.556818	0.514428	1.39862	-0.900843	0.928441
1145	REACTOME_SIGNALING_BY_FGFR1_IN_DISEASE	787.5	-1.31071	0.936755	1.64212	1.26734	0.785215	1.38289	1.32858	1.32592	0.577857	1.37005	-1.00189	-0.89095	-1.31964	-0.791008	-0.870476	-0.670024	-0.631104	-1.2557	-1.38715	1.2879	NA	-0.700347
1146	REACTOME_G_ALPHA_12_13_SIGNALLING_EVENTS	788	-0.878405	-1.06087	1.02331	1.75204	-0.851083	-1.39965	0.896503	0.426247	-0.940885	0.681499	-0.739851	NA	-0.852152	-0.723405	-0.723481	-0.747002	-1.15101	-1.1693	1.04376	1.57862	1.07226	1.42734
1147	REACTOME_MITOCHONDRIAL_FATTY_ACID_BETA_OXIDATION_OF_UNSATURATED_FATTY_ACIDS	788	-0.848815	NA	NA	-1.05593	-1.04972	NA	-1.04927	NA	NA	NA	NA	NA	1.05285	NA	NA	0.734831	NA	0.709829	NA	1.17194	NA	-0.502009
1148	REACTOME_SYNTHESIS_OF_PYROPHOSPHATES_IN_THE_CYTOSOL	788	NA	0.897682	NA	-1.01113	NA	0.914137	-0.755873	NA	NA	NA	NA	-1.22599	NA	NA	-0.731508	NA	NA	NA	NA	0.832892	NA	-0.906868
1149	REACTOME_ATF6_ATF6_ALPHA_ACTIVATES_CHAPERONES	788.5	0.648036	0.987714	-1.09217	-1.10063	-0.760277	1.1671	-0.760846	1.14842	0.485963	-1.17938	-1.00354	0.830957	1.44271	1.04285	-1.19847	0.717103	0.501623	1.28868	-1.27202	0.815664	NA	-1.46537
1150	REACTOME_SEMA3A_PLEXIN_REPULSION_SIGNALING_BY_INHIBITING_INTEGRIN_ADHESION	788.5	1.14657	NA	1.09092	0.998379	-0.910862	-1.51295	-0.770457	-0.659418	0.766483	1.10836	1.04179	NA	-0.791537	NA	-1.07809	-1.26341	NA	0.693976	NA	-0.558773	NA	0.721107
1151	REACTOME_TFAP2_AP_2_FAMILY_REGULATES_TRANSCRIPTION_OF_GROWTH_FACTORS_AND_THEIR_RECEPTORS	788.5	0.809622	-0.525833	NA	NA	-1.69779	1.15682	-0.679701	1.31132	-0.808264	-0.854293	NA	NA	0.865358	NA	NA	-1.1591	0.894316	NA	NA	NA	NA	-1.63829
1152	REACTOME_APOPTOTIC_EXECUTION_PHASE	789.5	1.10969	-1.07525	1.75358	1.70075	1.52685	-1.15729	0.72716	1.11952	-1.74119	1.34598	0.836735	-0.796164	-1.20005	-1.44457	-0.517041	-0.821835	-1.12378	-1.16343	-1.46706	-1.29531	0.919449	-1.16651
1153	REACTOME_BUTYROPHILIN_BTN_FAMILY_INTERACTIONS	789.5	NA	NA	NA	NA	NA	NA	NA	1.01816	-1.24677	NA	NA	-1.02197	NA	NA	-1.31706	0.698985	NA	-1.31719	NA	0.984966	NA	0.581449
1154	REACTOME_TRAFFICKING_OF_AMPA_RECEPTORS	789.5	0.844776	NA	NA	0.672498	-0.5238	NA	NA	-1.14677	-1.2636	NA	-0.885924	-0.973307	-0.879951	-0.789117	0.886706	-1.19688	-1.00153	-0.926136	0.912388	1.04782	-0.876468	-1.12176
1155	REACTOME_MATURATION_OF_PROTEIN_3A	790	NA	-0.844922	NA	-0.911338	NA	0.722499	NA	NA	0.713206	NA	NA	NA	0.956701	NA	NA	NA	NA	NA	NA	1.45754	NA	-0.928524
1156	REACTOME_PP2A_MEDIATED_DEPHOSPHORYLATION_OF_KEY_METABOLIC_FACTORS	790.5	1.12517	0.702927	NA	NA	1.33236	0.888806	-0.829222	0.882856	0.954074	-0.802884	NA	NA	NA	-1.08177	NA	NA	NA	NA	NA	-0.770318	NA	-1.32663
1157	REACTOME_REGULATION_OF_KIT_SIGNALING	792	-0.564438	-0.961107	-1.01243	0.790973	-1.10791	0.737918	-0.651924	-1.07057	1.05802	-0.808669	-0.952037	NA	NA	-0.789117	-1.41794	NA	0.947062	-1.20962	0.701126	1.5629	NA	0.839057
1158	REACTOME_POLYMERASE_SWITCHING_ON_THE_C_STRAND_OF_THE_TELOMERE	792.25	-1.19841	-1.11885	NA	-0.781001	0.910542	-0.994112	NA	-1.05737	-1.18988	NA	0.724218	-0.771158	NA	NA	0.591986	NA	NA	NA	NA	1.19537	NA	0.997221
1159	REACTOME_CD28_CO_STIMULATION	792.5	-0.965184	0.620201	-0.678982	-0.497229	0.669279	0.91616	-0.881338	0.600812	-1.03933	1.19185	1.30073	NA	0.898019	-0.772985	-1.03523	0.945686	0.800542	-1.21736	-1.35082	1.28947	NA	-0.539442
1160	REACTOME_SIGNALING_BY_NOTCH1_PEST_DOMAIN_MUTANTS_IN_CANCER	792.5	-0.791905	0.812908	0.942352	0.944407	-1.19278	1.18138	-1.54914	-0.897013	-0.645058	-1.07914	-1.04225	-1.34902	0.618565	-0.774189	-0.760516	-0.800751	-0.54878	1.21515	1.32312	1.15812	1.4434	0.811901
1161	REACTOME_RUNX2_REGULATES_BONE_DEVELOPMENT	794.5	-0.876432	-0.935486	1.63184	0.99381	1.08858	-1.1507	1.05503	-0.828425	1.28864	1.56984	-1.32035	-1.10433	1.05148	-0.942918	-0.813891	-1.49046	-0.593358	0.7249	-0.77963	-0.699829	1.13703	-1.1472
1162	REACTOME_RUNX2_REGULATES_OSTEOBLAST_DIFFERENTIATION	794.5	-0.946457	-0.935486	1.63184	0.99381	1.08858	-1.1507	1.05503	-0.828425	1.36304	1.56984	-1.32035	-1.10433	1.05148	-0.942918	-0.813891	-1.54068	-0.593358	0.7249	0.878057	-0.699829	1.13703	-1.1472
1163	REACTOME_VASOPRESSIN_LIKE_RECEPTORS	794.5	NA	NA	NA	NA	NA	1.09036	NA	NA	NA	NA	NA	NA	NA	NA	NA	-1.24318	NA	NA	NA	NA	NA	NA
1164	REACTOME_THE_ROLE_OF_NEF_IN_HIV_1_REPLICATION_AND_DISEASE_PATHOGENESIS	795	1.37369	NA	-0.783302	-0.515027	-0.588618	-0.817683	0.939876	-1.41098	-1.07391	0.71957	1.16996	1.18923	0.43113	-1.2765	1.0592	-0.919614	0.575886	-0.463731	1.31198	-0.658763	-1.14384	0.980223
1165	REACTOME_VIRAL_MESSENGER_RNA_SYNTHESIS	795	0.732846	-0.738806	0.721556	-0.722564	0.717167	0.706205	0.97399	-0.804112	-1.07607	-0.83766	-1.10095	-0.797363	-0.695543	1.14962	0.658887	1.0985	0.76208	-0.665232	0.573272	0.684848	0.719388	-1.20298
1166	REACTOME_NEUROTOXICITY_OF_CLOSTRIDIUM_TOXINS	797.75	NA	NA	NA	NA	NA	NA	NA	NA	NA	NA	1.15217	NA	NA	NA	NA	0.824444	NA	NA	-1.26405	-1.11882	-0.840547	-1.10344
1167	REACTOME_TOXICITY_OF_BOTULINUM_TOXIN_TYPE_D_BOTD	797.75	NA	NA	NA	NA	NA	NA	NA	NA	NA	NA	1.15217	NA	NA	NA	NA	0.824444	NA	NA	-1.26405	-1.11882	-0.840547	-1.10344
1168	REACTOME_CA2_PATHWAY	798	-1.04842	0.685884	1.4783	1.11715	0.535599	0.564757	-0.918888	0.780747	-0.943219	0.67435	-1.28497	NA	0.824914	-0.933772	-0.872376	-0.530665	0.666892	-0.854424	-0.962605	-0.61475	-0.628172	-1.05867
1169	REACTOME_RHOA_GTPASE_CYCLE	800	0.649408	1.45901	-0.54875	-0.623559	1.39079	-1.69309	1.06885	-0.564386	0.622418	-0.946074	0.821424	1.39709	-1.49659	-0.829359	-0.99833	-1.51746	-1.28528	-1.39419	0.801958	1.61751	1.07226	-1.15715
1170	REACTOME_SIGNALING_BY_NOTCH3	800.75	-0.73522	-0.713672	-0.73135	-0.981337	-1.03573	0.952422	-1.39766	-0.929361	-0.88272	-1.18481	-1.15874	-0.560431	1.2455	0.965853	-0.622923	-1.15473	-0.54878	1.3326	0.864848	0.939709	1.61882	1.76011
1171	REACTOME_TRAF6_MEDIATED_IRF7_ACTIVATION	801	0.730002	-1.07767	-1.109	-0.944448	-1.06254	0.880157	1.34621	-0.781126	0.523843	-0.612197	-1.12116	0.885354	NA	-0.679372	NA	-1.27938	-0.95062	-1.21866	1.02753	1.68164	NA	1.29774
1172	REACTOME_GLYCEROPHOSPHOLIPID_BIOSYNTHESIS	802	1.16174	-0.782907	-0.93695	0.649144	1.20419	-0.897981	0.818549	1.29942	-0.600096	0.899977	0.774624	-0.497941	-0.939055	-1.42225	-1.11871	-0.740323	-0.960769	-1.40351	-0.712159	0.866241	NA	-0.571558
1173	REACTOME_RETROGRADE_TRANSPORT_AT_THE_TRANS_GOLGI_NETWORK	802	0.980802	-0.593369	NA	0.873554	0.704299	-1.06516	0.78887	1.11625	-1.32938	-0.497047	-1.00574	-0.963948	-0.931765	-0.834408	-1.05169	-0.830161	-0.925992	-1.01193	0.973618	-0.622981	1.14193	0.599621
1174	REACTOME_RNA_POLYMERASE_III_TRANSCRIPTION	802	-2.00017	-1.02496	-0.81726	1.07612	-0.967513	-0.930779	-1.01301	NA	-1.11759	-0.823742	NA	-0.797363	0.670857	1.27554	0.798065	1.0249	0.854583	-0.556818	0.586958	1.10027	-0.671717	-0.903389
1175	REACTOME_BRANCHED_CHAIN_AMINO_ACID_CATABOLISM	802.25	NA	NA	NA	-0.784056	-1.03351	-0.878754	NA	1.26283	NA	NA	NA	NA	0.830574	NA	NA	NA	1.19562	0.964634	1.22136	-0.876698	NA	-1.02427
1176	REACTOME_MITOTIC_SPINDLE_CHECKPOINT	803	0.722812	-1.20583	-0.809653	-0.935762	0.968362	0.836222	-0.91096	0.577601	-1.30835	-0.696593	-1.11548	NA	-0.671063	-1.07508	1.20017	1.06219	0.484365	-0.993934	-0.51728	-0.499753	-1.32189	-1.20371
1177	REACTOME_REGULATION_OF_GLYCOLYSIS_BY_FRUCTOSE_2_6_BISPHOSPHATE_METABOLISM	803	1.12517	0.702927	NA	-1.19339	0.781408	1.10349	-0.829222	1.10687	1.18127	-0.802884	NA	NA	-0.872357	-1.08177	1.23213	NA	0.934495	NA	NA	-0.90652	NA	-1.30738
1178	REACTOME_RETROGRADE_NEUROTROPHIN_SIGNALLING	803.25	0.738741	-0.970953	NA	0.735385	-0.661616	NA	NA	0.649351	-1.07391	NA	NA	NA	-1.23212	0.791483	0.898629	-0.919614	-1.28127	0.573537	0.952176	-0.868665	-0.876468	0.878383
1179	REACTOME_TELOMERE_MAINTENANCE	804.25	-0.972026	-1.11257	0.886196	0.928384	0.592277	-0.795561	-1.07837	-1.59217	0.509653	0.821644	-0.559846	-0.988858	-0.752652	-0.853565	0.791235	1.16064	-1.07442	-1.43832	0.788791	1.06318	-0.980707	-1.57042
1180	REACTOME_COHESIN_LOADING_ONTO_CHROMATIN	805	0.760751	NA	-0.870059	1.00782	1.37309	NA	0.70637	NA	NA	-1.00555	-0.726572	NA	-1.03141	-0.996291	-0.83484	-1.02927	-0.989516	NA	0.739417	1.42905	NA	NA
1181	REACTOME_MITOTIC_TELOPHASE_CYTOKINESIS	805	0.760751	NA	-0.870059	1.00782	1.37309	NA	0.70637	NA	NA	-1.00555	-0.726572	NA	-1.03141	-0.996291	-0.83484	-1.02927	-0.989516	NA	0.739417	1.42905	NA	NA
1182	REACTOME_HS_GAG_BIOSYNTHESIS	805.5	1.03852	-0.704449	NA	NA	1.1225	0.779419	1.1404	NA	NA	NA	NA	-1.0931	-1.06737	NA	NA	1.11332	-1.0466	-1.28769	1.26229	-1.31858	-1.27878	-1.33604
1183	REACTOME_REGULATION_OF_TP53_ACTIVITY	805.5	0.727375	0.654666	0.966923	0.97959	0.778344	1.28465	-0.835888	-0.92147	0.825738	-0.817691	-0.501821	1.28406	0.502133	-0.734405	0.49632	-1.21373	-0.682556	-0.839448	-1.12255	1.21336	1.16582	-1.30984
1184	REACTOME_EGR2_AND_SOX10_MEDIATED_INITIATION_OF_SCHWANN_CELL_MYELINATION	806	0.502901	-0.756538	0.731888	0.889465	0.758931	-0.797524	1.06288	-0.946906	0.952612	NA	-1.19704	NA	NA	0.732037	-0.734349	-1.2576	-1.22048	0.642582	0.805436	-1.31015	0.849174	-0.582158
1185	REACTOME_TP53_REGULATES_TRANSCRIPTION_OF_ADDITIONAL_CELL_CYCLE_GENES_WHOSE_EXACT_ROLE_IN_THE_P53_PATHWAY_REMAIN_UNCERTAIN	806	-1.42031	-0.895288	-1.18919	-1.12389	-1.4604	1.13331	-1.49843	-1.71313	0.72892	-1.1869	0.76101	1.28489	0.905702	-0.886149	-1.27409	1.21025	-0.707933	1.25116	0.756067	1.30382	1.12264	-0.793663
1186	REACTOME_THE_PHOTOTRANSDUCTION_CASCADE	806.75	-0.97289	-0.787915	0.831793	0.841551	-0.903583	-1.10947	NA	-0.91908	-0.861596	1.22946	-1.06189	NA	-1.07306	0.862887	NA	0.869821	NA	0.817153	-1.36899	1.19371	0.885156	0.65867
1187	REACTOME_PURINE_RIBONUCLEOSIDE_MONOPHOSPHATE_BIOSYNTHESIS	807.5	NA	NA	NA	1.16892	0.783512	NA	NA	NA	NA	NA	NA	NA	-0.745158	NA	NA	-0.814242	NA	0.983206	NA	NA	NA	NA
1188	REACTOME_ABACAVIR_TRANSPORT_AND_METABOLISM	808	NA	NA	NA	NA	NA	NA	NA	NA	-1.29674	NA	NA	0.892857	-0.714782	NA	NA	NA	NA	0.771928	NA	-1.0131	NA	0.700265
1189	REACTOME_ABORTIVE_ELONGATION_OF_HIV_1_TRANSCRIPT_IN_THE_ABSENCE_OF_TAT	808	-0.747403	-1.22527	-0.66983	0.972665	-1.08585	-1.17729	1.15802	-1.06577	-1.11759	NA	-0.975086	-0.797363	0.887345	0.629791	0.870692	1.07487	-0.673623	-0.875312	-1.00416	1.35658	-1.2716	-0.93835
1190	REACTOME_ACETYLCHOLINE_REGULATES_INSULIN_SECRETION	808	0.627694	-0.708603	0.860426	1.15575	-0.99918	1.0441	1.2729	0.791767	NA	NA	NA	NA	NA	-0.882874	NA	-1.24957	0.5408	-1.23476	NA	-1.02856	NA	-1.3052
1191	REACTOME_HEME_SIGNALING	808	0.738575	1.34674	0.660907	-0.954206	0.609817	0.807236	0.47979	1.19674	1.21111	-0.560353	-0.810452	-1.72549	-0.61923	-1.37669	-1.19748	-1.52762	-0.646168	-0.607414	-1.47889	1.66254	NA	-0.728856
1192	REACTOME_NEGATIVE_EPIGENETIC_REGULATION_OF_RRNA_EXPRESSION	808.5	-0.84545	-0.584593	-0.701677	-0.756207	0.558291	0.706205	-0.865956	-1.39763	-0.844965	-1.03832	1.00444	-1.02246	0.628908	0.873009	1.49932	-0.591642	1.09915	-1.36732	1.04611	1.17747	-0.950458	-0.702072
1193	REACTOME_RHOBTB3_ATPASE_CYCLE	808.5	1.45896	-0.851348	NA	1.06822	1.14454	-0.683099	-0.689356	1.11625	NA	0.687713	-0.853674	NA	-0.78028	NA	-0.84514	NA	-0.90586	-0.878995	-1.09011	1.03853	NA	-0.71861
1194	REACTOME_POU5F1_OCT4_SOX2_NANOG_ACTIVATE_GENES_RELATED_TO_PROLIFERATION	808.75	-0.959023	NA	1.13244	1.25198	-0.922602	NA	NA	NA	0.986973	-0.872437	NA	NA	NA	NA	NA	NA	-0.678038	NA	-0.991854	1.02366	NA	-0.731164
1195	REACTOME_SIGNALING_BY_MRAS_COMPLEX_MUTANTS	808.75	0.859929	-0.819202	-0.82661	0.889598	-0.786095	0.814972	NA	0.744169	NA	1.03684	-1.09839	NA	-0.730919	-0.822829	0.922174	0.691133	1.02497	-0.930654	-1.17509	-0.927908	NA	-1.1021
1196	REACTOME_RNA_POLYMERASE_II_TRANSCRIBES_SNRNA_GENES	809	0.89516	0.472126	0.848939	1.01769	-1.07529	1.0515	0.514947	-0.748486	0.522839	-0.547755	-1.38706	-1.207	-0.853855	1.13682	-0.566935	-0.72275	-1.18466	-0.946471	-1.01539	0.952175	-1.2716	-0.630916
1197	REACTOME_VEGF_LIGAND_RECEPTOR_INTERACTIONS	809	1.24018	NA	NA	NA	-1.05785	0.690538	NA	1.31132	0.983516	NA	NA	NA	NA	NA	NA	-1.29108	0.894316	-0.734019	NA	NA	NA	-1.07387
1198	REACTOME_RNA_POLYMERASE_I_TRANSCRIPTION_TERMINATION	809.5	-0.793447	0.543034	-0.949286	-0.567463	-1.03047	-0.908503	-0.686236	-0.859803	-1.53798	-1.00549	0.737773	-1.02246	1.15128	0.873009	0.972576	0.548333	1.20964	-0.799165	0.866729	0.965176	-1.2716	-1.1045
1199	REACTOME_INTERLEUKIN_RECEPTOR_SHC_SIGNALING	809.75	-1.44106	-0.888664	1.17097	1.17223	-0.886228	NA	-0.950926	-0.708742	-0.992577	1.71264	-0.739851	NA	0.968239	-0.942411	0.532349	NA	-0.862327	-1.15183	-1.037	1.73787	NA	1.25886
1200	REACTOME_DAP12_INTERACTIONS	810.5	-1.64284	-0.577045	-0.923576	1.28242	-1.38786	-0.91047	1.00752	-1.16652	-1.25366	-0.738643	0.958635	-0.743082	-1.24136	1.29253	-0.562909	-1.44874	-1.48533	-1.48847	1.1012	1.3043	1.18992	1.39098
1201	REACTOME_HEME_BIOSYNTHESIS	810.5	NA	NA	NA	NA	NA	NA	NA	NA	NA	NA	NA	NA	NA	NA	NA	NA	NA	NA	-0.882976	NA	NA	-0.732057
1202	REACTOME_RHOU_GTPASE_CYCLE	810.75	-0.875345	-0.983224	1.21392	1.03707	0.712746	-0.748694	1.50625	-0.441466	-0.985028	0.721279	1.19999	-0.973307	-0.934581	0.951043	0.898378	-1.31997	-0.770318	-1.32847	1.27813	0.923915	1.09385	-0.654187
1203	REACTOME_CASPASE_MEDIATED_CLEAVAGE_OF_CYTOSKELETAL_PROTEINS	811	-1.55259	-1.15874	1.2742	1.27434	1.47102	-0.966969	NA	-0.997765	-1.75028	1.31674	0.784247	-0.674439	-1.12653	0.893889	0.67763	-0.713751	-1.15917	-0.735601	-1.276	-1.19207	1.25217	1.03109
1204	REACTOME_NF_KB_ACTIVATION_THROUGH_FADD_RIP_1_PATHWAY_MEDIATED_BY_CASPASE_8_AND_10	811	NA	NA	-1.14087	-1.53308	-0.873049	0.830013	NA	0.817459	1.16527	NA	NA	NA	NA	0.803372	0.682344	-0.852559	-0.934431	-1.21866	NA	NA	NA	0.73649
1205	REACTOME_CELL_CELL_JUNCTION_ORGANIZATION	811.25	1.96617	-0.756186	-0.756817	-1.32684	1.72802	-1.07145	1.25738	1.05474	-1.14393	0.633628	NA	0.941718	0.686974	-1.12009	NA	0.886129	-0.892945	0.71282	-1.22816	-1.16301	-1.22822	-1.60422
1206	REACTOME_E2F_MEDIATED_REGULATION_OF_DNA_REPLICATION	812.5	0.707555	0.702927	-0.932	-1.08546	1.33236	0.888806	-0.829222	0.882856	0.954074	-0.802884	1.28384	NA	NA	-1.08177	NA	-0.957931	NA	NA	NA	-0.90652	NA	-1.32663
1207	REACTOME_INHIBITION_OF_REPLICATION_INITIATION_OF_DAMAGED_DNA_BY_RB1_E2F1	812.5	0.707555	0.702927	-0.932	-1.08546	1.33236	0.888806	-0.829222	0.882856	0.954074	-0.802884	1.28384	NA	NA	-1.08177	NA	-0.957931	NA	NA	NA	-0.90652	NA	-1.32663
1208	REACTOME_SIGNALING_BY_KIT_IN_DISEASE	812.75	-1.15125	-0.880077	1.30597	1.07262	-1.44839	-0.768203	-0.881338	-0.972252	-0.975526	1.37255	-0.768953	-0.89095	NA	0.808467	-0.933885	0.914058	0.888485	-1.27366	-1.21419	1.30276	NA	1.3344
1209	REACTOME_G_ALPHA_Q_SIGNALLING_EVENTS	813.5	0.7523	-0.889333	-1.26826	1.42166	1.05208	0.626855	0.538315	-0.382269	-0.782956	0.804556	0.781378	-0.986065	-0.875224	-1.22607	1.69367	-1.29781	1.01601	-0.985989	-1.21338	1.86052	1.02189	-1.24056
1210	REACTOME_PRE_NOTCH_PROCESSING_IN_GOLGI	814	-1.03702	1.03811	0.905077	0.825535	0.775262	0.852254	0.835379	0.722585	-1.05964	-0.975886	NA	1.14796	-0.550004	-0.834408	-1.42728	-1.21822	NA	-1.55013	-0.857328	-1.21006	NA	-0.897313
1211	REACTOME_FORMATION_OF_THE_BETA_CATENIN_TCF_TRANSACTIVATING_COMPLEX	815	-1.11829	0.825785	1.11555	0.969854	-1.12689	0.67525	1.04733	0.746974	1.15945	-1.15679	-0.830446	NA	1.19996	-1.09192	-0.798267	-1.27738	-1.30599	-1.41186	-1.04806	1.05658	-0.941126	-0.85646
1212	REACTOME_PRC2_METHYLATES_HISTONES_AND_DNA	815	-0.896256	NA	1.0318	-0.644442	-1.10591	NA	NA	0.518632	NA	NA	-0.673454	NA	NA	-0.806537	-1.01815	NA	-1.06363	0.758991	0.998213	1.13736	NA	-0.991027
1213	REACTOME_SUMOYLATION_OF_INTRACELLULAR_RECEPTORS	815	0.620298	1.3014	-1.02252	-0.950952	0.775048	1.03214	-0.975435	-0.938121	-0.86037	-1.11031	-0.646897	-1.10059	0.951012	-1.34292	1.03117	0.988101	1.26445	1.12938	-0.627831	1.01076	NA	-0.783867
1214	REACTOME_EPIGENETIC_REGULATION_OF_GENE_EXPRESSION	815.5	0.824802	0.601001	-0.721042	-0.6044	0.766854	0.85492	-0.952854	-1.36166	0.83948	-0.825586	1.26333	-1.08233	0.725791	1.02903	0.986176	-0.729037	-0.948588	-1.56508	1.24006	1.68909	-1.45542	-0.720705
1215	REACTOME_PKMTS_METHYLATE_HISTONE_LYSINES	815.5	0.60233	0.99946	1.20634	1.26318	-0.789626	1.11814	1.55847	0.606192	0.681329	1.57518	-1.5625	NA	-1.36201	-1.11307	-1.06215	-1.69038	-1.78542	-1.71806	-0.790264	1.56712	NA	-0.763829
1216	REACTOME_HATS_ACETYLATE_HISTONES	816	1.12136	-1.22944	-0.852354	-1.03706	0.620777	-0.542442	0.813302	-0.848824	0.881226	-0.707472	-0.658416	-0.763861	-0.695777	-0.575021	-0.519777	-0.829648	-1.15411	-1.4111	0.753239	-0.980716	-1.29315	0.575103
1217	REACTOME_HYDROLYSIS_OF_LPC	817	0.933948	NA	-0.721688	1.24793	NA	NA	NA	-0.718526	NA	NA	NA	NA	NA	-1.23332	NA	NA	NA	-0.992666	NA	NA	NA	1.2416
1218	REACTOME_NR1H2_AND_NR1H3_MEDIATED_SIGNALING	818	-0.847787	0.657976	0.612712	-0.721728	0.772259	0.902545	1.81977	-1.18619	-0.703079	-1.29664	-1.07653	-1.46169	1.64638	-1.2514	NA	0.746849	1.49404	-1.07683	-0.991618	0.952526	0.755621	-1.10259
1219	REACTOME_SIGNALING_BY_TGF_BETA_RECEPTOR_COMPLEX_IN_CANCER	818	1.01087	-0.752328	0.898768	1.20234	-0.84415	0.802899	NA	-1.41962	0.71149	-0.824052	0.706339	-1.08748	-0.858118	NA	-0.906217	-0.916421	-1.13975	0.799053	-0.668062	0.845699	NA	-1.16082
1220	REACTOME_GLUTAMATE_AND_GLUTAMINE_METABOLISM	818.25	-1.12977	0.764836	1.03727	1.0342	-0.928707	0.86788	NA	0.899769	-0.721101	NA	NA	NA	1.18971	-1.24203	NA	NA	-1.12873	-1.33464	NA	1.12692	NA	-0.757052
1221	REACTOME_RNA_POLYMERASE_I_TRANSCRIPTION_INITIATION	818.5	-0.936266	-0.935902	0.616503	0.916503	-0.75217	-1.02992	-1.01376	-1.12159	-1.38564	-1.00549	0.838622	-1.02246	0.701289	0.924522	0.723549	-0.721515	-1.1229	-1.04021	0.866729	0.89639	-1.2716	-0.626309
1222	REACTOME_ACYL_CHAIN_REMODELLING_OF_PI	819.5	0.933948	NA	NA	NA	0.769715	NA	NA	-0.718526	NA	NA	NA	NA	-0.921717	NA	NA	NA	NA	NA	NA	NA	NA	1.31188
1223	REACTOME_NUCLEOTIDE_SALVAGE	819.5	0.547018	NA	-0.849892	0.798186	0.680213	1.1582	-0.71639	-0.847605	1.57713	NA	1.03404	0.622136	-0.963551	1.04455	0.83165	-1.23573	-1.33765	-0.859905	NA	-0.850048	NA	0.514168
1224	REACTOME_SYNTHESIS_OF_KETONE_BODIES	819.5	NA	-0.960665	NA	NA	NA	-0.8731	NA	NA	NA	NA	NA	NA	NA	NA	NA	NA	NA	0.834028	NA	0.849222	NA	NA
1225	REACTOME_VLDL_CLEARANCE	819.75	-0.756125	NA	NA	NA	NA	NA	NA	-1.31454	NA	NA	NA	NA	NA	NA	NA	NA	1.26139	NA	NA	NA	NA	0.744615
1226	REACTOME_CELL_EXTRACELLULAR_MATRIX_INTERACTIONS	823	1.17985	1.03405	-0.70664	-1.34282	1.53325	-0.574577	1.07686	-0.472783	-0.631802	-0.929379	-1.14294	-0.995689	1.09702	-1.29952	-0.825732	0.731603	-1.19483	-0.640317	-0.815259	0.779609	-1.29315	-1.16703
1227	REACTOME_INTEGRIN_SIGNALING	823.5	1.12653	0.622408	1.07004	-0.7077	0.686543	-0.887208	1.29472	-0.861103	0.396956	1.11755	0.768736	NA	0.968239	-0.998154	-0.851005	-0.869868	1.3645	-1.10581	-1.40695	1.21283	NA	0.775559
1228	REACTOME_GLUTATHIONE_SYNTHESIS_AND_RECYCLING	824	NA	-0.79227	NA	-0.679176	NA	-0.794183	NA	0.80358	0.890626	NA	NA	-1.17545	0.738439	NA	NA	-0.93558	NA	0.455479	NA	0.820368	NA	0.847206
1229	REACTOME_NEGATIVE_REGULATION_OF_NMDA_RECEPTOR_MEDIATED_NEURONAL_TRANSMISSION	824	0.682138	NA	NA	-1.0053	-0.666303	NA	NA	NA	NA	NA	-1.06189	NA	NA	-0.797827	NA	1.19555	NA	0.723203	-1.05028	-0.868872	0.885156	0.811856
1230	REACTOME_RNA_POLYMERASE_III_TRANSCRIPTION_INITIATION_FROM_TYPE_3_PROMOTER	824.25	-0.901992	-0.943947	0.698649	NA	-0.823022	-0.930779	-0.770791	NA	-1.11759	-0.899653	NA	-0.797363	-0.79259	NA	0.798065	1.05428	0.997913	-1.0777	-0.542657	0.933182	-0.900843	-1.52034
1231	REACTOME_RECYCLING_OF_BILE_ACIDS_AND_SALTS	825	-1.04442	-1.01082	NA	0.93797	-0.891033	NA	NA	-1.07282	NA	-1.01306	NA	0.82533	NA	NA	NA	NA	-0.688043	NA	-0.758164	0.863649	NA	-0.625946
1232	REACTOME_CYTOSOLIC_SULFONATION_OF_SMALL_MOLECULES	825.25	1.28735	NA	NA	NA	NA	NA	NA	NA	NA	NA	NA	-1.18481	NA	NA	NA	-1.04095	NA	0.764166	NA	-0.912464	NA	0.714718
1233	REACTOME_ERYTHROPOIETIN_ACTIVATES_PHOSPHOINOSITIDE_3_KINASE_PI3K	827	-1.34438	0.917029	-0.767784	NA	0.683466	1.01987	-0.723549	0.56969	NA	0.996206	NA	-1.26717	NA	-0.972025	-0.790236	NA	-0.724109	NA	-1.32911	1.26695	NA	1.21785
1234	REACTOME_PHOSPHATE_BOND_HYDROLYSIS_BY_NUDT_PROTEINS	827	NA	NA	NA	NA	-0.862402	NA	NA	-0.751638	NA	NA	NA	NA	0.786514	0.879803	NA	NA	NA	NA	NA	NA	NA	NA
1235	REACTOME_TRAFFICKING_OF_MYRISTOYLATED_PROTEINS_TO_THE_CILIUM	827	NA	NA	NA	NA	NA	-0.93191	NA	0.933594	NA	NA	NA	NA	NA	NA	NA	NA	NA	-0.844287	NA	NA	NA	0.699036
1236	REACTOME_TRANSPORT_OF_INORGANIC_CATIONS_ANIONS_AND_AMINO_ACIDS_OLIGOPEPTIDES	827.5	0.656021	0.951405	-0.730391	0.589876	1.12427	1.29129	1.23472	-1.05766	1.03546	-1.05671	-1.1749	-1.02006	-1.13226	-0.749657	-1.47685	0.73687	-1.4268	-0.638665	-1.13125	-0.905259	0.885156	-1.05544
1237	REACTOME_CROSS_PRESENTATION_OF_PARTICULATE_EXOGENOUS_ANTIGENS_PHAGOSOMES	828	-1.25753	-0.612637	-1.24171	-1.11397	0.956118	-1.17733	-0.878951	-0.947208	0.996373	-1.24742	0.689363	NA	0.982662	0.856024	-0.742871	-1.25383	1.36938	NA	1.07083	NA	NA	1.01011
1238	REACTOME_NOREPINEPHRINE_NEUROTRANSMITTER_RELEASE_CYCLE	828.25	NA	NA	NA	NA	0.74509	NA	1.15676	NA	-0.930334	NA	1.15217	-0.720621	-0.879001	NA	NA	0.824444	-1.0426	-1.14105	NA	-1.11882	-0.840547	-0.634023
1239	REACTOME_SMALL_INTERFERING_RNA_SIRNA_BIOGENESIS	829	0.885987	-0.961523	0.88047	-1.13625	-0.942021	0.671836	-0.98338	0.805056	0.897676	-0.875385	-0.836601	NA	-1.20892	-0.81873	NA	-1.0957	-0.677037	-0.866276	NA	-0.843113	NA	0.75319
1240	REACTOME_ADENYLATE_CYCLASE_INHIBITORY_PATHWAY	829.25	1.32869	NA	NA	-1.15776	-0.912595	NA	1.14694	NA	-1.27402	0.806596	-0.815733	-0.980793	NA	NA	-1.30585	0.729559	0.755045	-0.772156	NA	-0.8966	NA	-0.713953
1241	REACTOME_RMTS_METHYLATE_HISTONE_ARGININES	830	-0.720298	0.884785	-0.70505	0.841244	-0.81299	-1.21578	-0.469226	-0.740891	-1.2444	NA	NA	-0.952393	-1.48296	0.811587	1.11212	-1.12924	-1.19799	0.617157	1.00374	-0.941766	1.14423	-0.686965
1242	REACTOME_ACETYLCHOLINE_NEUROTRANSMITTER_RELEASE_CYCLE	831	NA	NA	NA	NA	0.74509	NA	1.15676	NA	-0.930334	NA	1.15217	NA	-0.879001	NA	NA	0.824444	-1.0426	-1.14105	NA	-1.11882	-0.840547	-0.634023
1243	REACTOME_CDC42_GTPASE_CYCLE	831	0.795036	1.12846	0.48167	-1.0218	0.66885	-1.08533	1.01618	0.489967	0.650348	-0.85402	1.0368	0.599482	-1.35373	-0.780294	-1.26344	-1.93934	-0.832582	-1.86681	-1.4302	1.67108	NA	-1.12679
1244	REACTOME_SEROTONIN_NEUROTRANSMITTER_RELEASE_CYCLE	831	NA	NA	NA	NA	0.74509	NA	1.15676	NA	-0.930334	NA	1.15217	NA	-0.879001	NA	NA	0.824444	-1.0426	-1.14105	NA	-1.11882	-0.840547	-0.634023
1245	REACTOME_NEF_MEDIATES_DOWN_MODULATION_OF_CELL_SURFACE_RECEPTORS_BY_RECRUITING_THEM_TO_CLATHRIN_ADAPTERS	832	0.958621	NA	-1.09318	-0.637703	-1.18029	-0.817683	1.03691	-1.41098	-1.07391	-0.53219	1.12078	1.18923	-0.928515	-1.141	1.45027	-0.919614	0.575886	0.676555	1.07205	-0.811055	-1.14384	-0.953667
1246	REACTOME_PROTEIN_PROTEIN_INTERACTIONS_AT_SYNAPSES	832	-0.861813	-1.45731	-0.744323	-0.891991	0.978125	0.706947	0.986516	1.1992	0.907709	NA	-1.14	NA	-1.35026	1.00719	-0.900242	0.700529	-1.36795	-1.1398	NA	-1.19162	0.913942	1.28806
1247	REACTOME_DEGRADATION_OF_CYSTEINE_AND_HOMOCYSTEINE	833.5	-1.12835	NA	NA	NA	-0.907962	-1.07667	NA	-0.795787	NA	NA	-0.730366	1.17985	-0.612427	1.29593	-0.77554	NA	0.954003	-1.26686	0.74866	0.831254	NA	-1.03753
1248	REACTOME_FATTY_ACYL_COA_BIOSYNTHESIS	833.5	0.771556	-0.619314	NA	0.707023	-0.831945	-0.620134	1.23234	0.905892	NA	-0.749963	-0.709498	NA	-0.810656	NA	-0.975817	-0.747187	1.00137	-1.4773	0.870082	-0.722793	NA	-0.762422
1249	REACTOME_SYNTHESIS_OF_VERY_LONG_CHAIN_FATTY_ACYL_COAS	833.5	0.727062	-0.619314	NA	0.707023	-0.831945	-0.620134	0.994389	1.1405	NA	-0.749963	-0.709498	NA	-0.810656	NA	-0.975817	-0.747187	1.00137	-1.4773	0.870082	-0.774185	NA	-0.903714
1250	REACTOME_TRNA_MODIFICATION_IN_THE_NUCLEUS_AND_CYTOSOL	834	-0.743717	-0.898936	0.897649	-0.579368	-1.24817	-0.805242	-0.98711	-0.743912	NA	-0.599153	1.17928	-0.696289	NA	1.2178	NA	-0.761023	-1.28096	0.836351	-1.03961	-0.501967	NA	-0.869249
1251	REACTOME_UNBLOCKING_OF_NMDA_RECEPTORS_GLUTAMATE_BINDING_AND_ACTIVATION	834.75	0.682138	NA	NA	-0.891991	-0.78328	NA	NA	NA	NA	NA	-1.06189	NA	NA	NA	NA	1.19555	NA	0.763304	-1.05028	-0.868872	0.885156	0.811856
1252	REACTOME_TRANSCRIPTIONAL_REGULATION_BY_E2F6	835	-1.65043	0.785485	-0.73871	-0.847865	-1.12471	0.543887	-1.06668	-1.03542	0.67133	-0.85741	-0.695427	-1.1792	0.723204	-1.19195	0.860027	-0.892852	1.19076	-1.31438	1.23156	1.11659	NA	0.725389
1253	REACTOME_DOPAMINE_NEUROTRANSMITTER_RELEASE_CYCLE	835.75	NA	NA	NA	NA	0.716766	NA	1.15676	NA	-0.930334	NA	1.15217	NA	-0.879001	NA	0.824673	0.824444	-1.0426	-1.14105	NA	-1.11882	-0.840547	-0.634023
1254	REACTOME_RAC1_GTPASE_CYCLE	836	0.785727	0.917373	-0.51163	-1.54294	0.732929	-1.09318	0.982921	-0.712705	0.565426	-0.826912	0.81413	-1.03218	-1.33112	-1.25296	-1.26344	-1.73839	-0.773452	-1.89482	-1.32263	1.30411	NA	1.4771
1255	REACTOME_SIGNAL_REGULATORY_PROTEIN_FAMILY_INTERACTIONS	836.25	NA	NA	-1.19129	-1.33086	NA	-1.17507	-0.877707	-1.07018	NA	NA	-0.939042	-1.22225	1.22056	NA	-0.537291	-1.02179	0.739129	NA	1.07377	1.43622	NA	0.603249
1256	REACTOME_NADE_MODULATES_DEATH_SIGNALLING	836.5	-1.25023	-0.936231	NA	NA	-0.787873	0.77206	NA	NA	NA	NA	NA	NA	0.916318	-0.799569	NA	0.86029	NA	NA	-1.07949	-0.615621	NA	-1.21727
1257	REACTOME_FREE_FATTY_ACIDS_REGULATE_INSULIN_SECRETION	840	0.631269	-0.708603	0.860426	NA	0.786123	NA	1.02712	1.29011	NA	NA	NA	NA	NA	-0.691566	-0.975817	NA	-0.988514	-1.23476	-0.807292	-0.81578	NA	-1.6502
1258	REACTOME_NUCLEAR_RECEPTOR_TRANSCRIPTION_PATHWAY	840	-1.07105	1.66	-1.41112	-1.36669	-1.35165	1.59505	0.841583	-0.846078	-0.86037	-1.93626	-1.00366	1.11114	-0.82031	-1.14069	0.888572	1.10457	1.27701	0.797489	-1.52494	1.60928	NA	0.651506
1259	REACTOME_DEFECTIVE_GALNT3_CAUSES_FAMILIAL_HYPERPHOSPHATEMIC_TUMORAL_CALCINOSIS_HFTC	841	NA	NA	NA	NA	-1.02618	NA	NA	NA	NA	NA	NA	0.672542	NA	NA	NA	NA	NA	NA	NA	NA	NA	NA
1260	REACTOME_DISEASES_OF_GLYCOSYLATION	841.5	-0.818554	1.27079	-1.01532	-0.883945	0.950604	1.9187	1.19379	1.17905	1.77813	-0.800554	-1.19049	-0.643084	1.27579	-1.05942	-0.986608	-1.05999	0.905272	-1.80861	-1.33342	-1.40067	-1.27878	-1.11497
1261	REACTOME_CLASS_I_PEROXISOMAL_MEMBRANE_PROTEIN_IMPORT	842	-1.29621	NA	NA	NA	NA	-1.13322	NA	NA	-0.891224	NA	0.704854	NA	0.80959	NA	-1.01133	0.762242	NA	NA	1.01383	-1.20304	NA	0.836632
1262	REACTOME_NEUREXINS_AND_NEUROLIGINS	842	0.827576	NA	-0.762022	NA	0.748329	0.706947	1.08868	1.1992	NA	NA	-1.18376	NA	-0.977723	1.00719	-0.900242	-0.795083	-1.19931	-1.1398	NA	-0.732907	NA	1.08193
1263	REACTOME_PROCESSING_OF_CAPPED_INTRON_CONTAINING_PRE_MRNA	842	-0.597525	-1.29567	0.687219	0.944997	-0.497339	1.00831	-0.786536	-0.936787	0.740861	-0.734819	0.644344	-1.14353	-0.91827	-0.943881	-1.10852	-0.835275	-1.3926	-1.12677	0.873504	1.02072	0.891338	-1.10068
1264	REACTOME_RNA_POLYMERASE_I_TRANSCRIPTION	842.5	-0.986772	-0.641083	-0.607777	0.618793	-0.87885	-1.12261	-1.03489	-1.29467	-1.6464	-1.00549	0.838622	-1.02246	0.701289	0.924522	0.826607	-0.863247	-1.1229	-1.04021	1.05374	0.89639	-1.2716	-0.554804
1265	REACTOME_RUNX1_REGULATES_GENES_INVOLVED_IN_MEGAKARYOCYTE_DIFFERENTIATION_AND_PLATELET_FUNCTION	844	-1.43906	1.50944	-0.570229	-1.02245	-1.30414	1.53133	1.44351	1.27184	1.01916	-0.88314	-1.33378	-0.715242	-1.04347	-1.02679	0.823278	-1.03738	1.24953	-1.42692	-1.1363	1.25989	NA	-1.00702
1266	REACTOME_WNT_MEDIATED_ACTIVATION_OF_DVL	844.25	1.22672	NA	-0.803796	0.908595	0.762256	NA	0.955368	NA	NA	NA	1.21413	NA	-0.973926	NA	-1.08235	NA	0.981857	-0.896771	NA	-0.942259	NA	-0.871773
1267	REACTOME_BETA_OXIDATION_OF_HEXANOYL_COA_TO_BUTANOYL_COA	845	NA	NA	NA	-1.05593	NA	NA	-1.04927	NA	NA	NA	NA	NA	-0.689152	NA	NA	NA	0.933113	NA	NA	0.938407	NA	-0.62536
1268	REACTOME_BETA_OXIDATION_OF_LAUROYL_COA_TO_DECANOYL_COA_COA	845	NA	NA	NA	-1.05593	NA	NA	-1.04927	NA	NA	NA	NA	NA	-0.689152	NA	NA	NA	0.933113	NA	NA	0.938407	NA	-0.62536
1269	REACTOME_PHASE_0_RAPID_DEPOLARISATION	845	-0.855384	NA	NA	NA	-0.789691	NA	NA	NA	NA	NA	-0.825218	NA	NA	NA	NA	0.788962	NA	0.763304	-1.05028	-0.787998	0.885156	-0.677093
1270	REACTOME_LONG_TERM_POTENTIATION	845.5	0.682138	NA	NA	-0.891991	-0.78328	-0.891195	NA	NA	NA	NA	-1.06189	NA	NA	NA	NA	1.19555	NA	0.763304	-1.05028	-0.868872	0.885156	0.811856
1271	REACTOME_PKA_MEDIATED_PHOSPHORYLATION_OF_CREB	845.5	NA	-0.861641	NA	0.882096	-1.1784	-0.828311	1.11648	NA	-1.27402	0.994701	-1.06189	NA	NA	-0.693308	1.03046	0.955337	-0.838782	-0.847434	-1.05028	0.863772	0.885156	-0.899392
1272	REACTOME_SYNTHESIS_OF_PIPS_AT_THE_GOLGI_MEMBRANE	846	-0.99749	NA	-0.695759	-0.680194	NA	NA	NA	0.737404	NA	NA	NA	NA	-0.991012	NA	-0.778107	NA	0.768612	-1.21307	-1.34335	-1.02144	NA	0.994979
1273	REACTOME_SYNTHESIS_OF_PIPS_AT_THE_LATE_ENDOSOME_MEMBRANE	846	NA	NA	NA	-0.680194	-1.00081	NA	NA	0.924509	NA	NA	NA	NA	-0.991012	NA	-0.832356	NA	NA	-1.21307	-0.897581	1.01871	NA	0.769291
1274	REACTOME_SIGNAL_ATTENUATION	847.5	0	0.917029	NA	-0.709724	0.666042	1.01987	0.794252	0.687793	NA	NA	-0.739851	-1.43768	0.968239	-0.972025	-1.19314	NA	NA	-1.44294	-1.32911	1.4422	NA	-0.767915
1275	REACTOME_PI5P_REGULATES_TP53_ACETYLATION	848.75	0.714068	-0.703459	-0.854213	NA	NA	NA	-1.25813	NA	NA	NA	NA	NA	NA	-0.679372	0.714438	-1.00157	NA	NA	1.07876	1.3261	NA	-1.57582
1276	REACTOME_AKT_PHOSPHORYLATES_TARGETS_IN_THE_NUCLEUS	849	-1.31519	1.40828	-1.29212	-1.06942	-1.34227	1.46996	NA	0.828938	-0.764414	-1.33663	1.17347	0.904054	0.905187	1.14951	-0.812471	1.31152	-0.772183	NA	-1.11801	0.905618	NA	-1.39218
1277	REACTOME_SULFUR_AMINO_ACID_METABOLISM	850	-1.05264	NA	NA	NA	-1.04325	-1.07667	-1.02192	-0.795787	NA	NA	-0.730366	1.17985	-0.697878	1.24319	-0.77554	0.745374	0.931766	-1.58234	0.74866	0.831254	NA	-0.961009
1278	REACTOME_DEFECTIVE_EXT2_CAUSES_EXOSTOSES_2	850.5	1.03852	-0.704449	NA	NA	1.1225	0.73131	1.1404	NA	NA	NA	NA	-1.0931	-1.06737	NA	NA	1.11332	-1.0466	-1.28769	NA	-1.31858	-1.27878	-1.10746
1279	REACTOME_DEFECTIVE_FACTOR_VIII_CAUSES_HEMOPHILIA_A	851	NA	NA	NA	NA	NA	-1.00316	NA	NA	-0.999072	NA	NA	NA	NA	NA	NA	NA	NA	NA	NA	0.742987	NA	1.00139
1280	REACTOME_CREB1_PHOSPHORYLATION_THROUGH_THE_ACTIVATION_OF_CAMKII_CAMKK_CAMKIV_CASCASDE	851.75	NA	-0.715033	NA	-1.0053	-0.953661	1.02648	NA	NA	NA	NA	-0.825218	NA	-1.08119	-1.01853	-0.812471	1.19555	NA	-0.747686	-1.05028	0.733151	0.885156	-0.831502
1281	REACTOME_TRANSPORT_OF_NUCLEOTIDE_SUGARS	852.5	NA	NA	NA	NA	NA	NA	NA	NA	NA	NA	NA	NA	NA	NA	NA	NA	NA	-0.744499	NA	-0.755607	NA	1.23212
1282	REACTOME_CELL_JUNCTION_ORGANIZATION	853.25	1.46515	0.726611	0.586899	-1.25162	1.86487	-0.8006	1.47464	0.626149	-1.22888	-0.722937	-1.14294	-0.855097	-0.8971	-1.42994	0.831865	0.660216	-1.22702	-0.906912	-1.22015	-1.05168	-0.77386	-1.45119
1283	REACTOME_REGULATION_OF_CYTOSKELETAL_REMODELING_AND_CELL_SPREADING_BY_IPP_COMPLEX_COMPONENTS	853.5	NA	1.20395	NA	-1.12517	0.912917	0.843503	-0.734738	NA	0.722605	-1.12041	-0.692425	-1.10994	NA	NA	-0.792585	-0.875975	NA	-1.05715	NA	-0.915809	NA	-0.879329
1284	REACTOME_REGULATION_OF_RUNX1_EXPRESSION_AND_ACTIVITY	853.75	-1.07519	1.02953	-0.508025	-1.47726	-0.67708	0.792983	0.878587	0.694111	-0.560169	-0.605541	-1.07653	-0.962076	-2.01739	-1.03783	NA	-1.18929	-0.879517	0.67392	-0.886959	-0.88193	NA	-1.17681
1285	REACTOME_NEGATIVE_FEEDBACK_REGULATION_OF_MAPK_PATHWAY	854	NA	NA	NA	0.834352	-0.793957	0.879995	0.794252	1.16474	NA	NA	-1.09839	NA	-0.730919	-0.822829	0.922174	-0.844044	NA	-0.848789	-1.17509	-0.755928	0	-0.952037
1286	REACTOME_ORGANIC_ANION_TRANSPORTERS	856	NA	NA	NA	NA	NA	NA	NA	NA	NA	NA	NA	NA	NA	NA	NA	NA	NA	NA	NA	NA	NA	-0.699025
1287	REACTOME_SYNTHESIS_OF_PA	857	NA	NA	NA	NA	1.00072	NA	1.28389	1.33951	-0.972999	NA	0.770692	-1.25781	-0.921717	-0.883184	-1.21018	-0.740323	0.838717	-1.44968	-1.05293	-1.13148	NA	-1.28551
1288	REACTOME_DISEASES_OF_BASE_EXCISION_REPAIR	857.25	NA	NA	NA	NA	NA	NA	NA	NA	NA	NA	NA	NA	NA	NA	NA	NA	NA	-1.23042	NA	0.852501	NA	NA
1289	REACTOME_G_PROTEIN_MEDIATED_EVENTS	857.75	1.21387	-0.849597	-0.814814	-0.724276	-1.00525	0.545812	1.42526	0.605613	-1.27402	0.773534	-1.24139	0.682086	-0.828069	-1.13429	0.661673	0.935535	-0.956727	-0.957615	-1.05028	0.906891	0.885156	-1.0085
1290	REACTOME_ALPHA_DEFENSINS	858.5	1.21841	NA	-1.01987	NA	NA	NA	NA	NA	NA	-0.907214	NA	NA	NA	NA	NA	NA	NA	NA	NA	NA	NA	NA
1291	REACTOME_GLYCOGEN_BREAKDOWN_GLYCOGENOLYSIS	859	-0.962251	NA	1.24268	NA	-0.953661	NA	NA	NA	-0.609687	NA	-0.825218	NA	NA	-1.20719	NA	1.19555	NA	0.763304	-1.09987	-0.787998	0.885156	-0.905889
1292	REACTOME_NUCLEOBASE_CATABOLISM	859	-0.806009	-0.924656	-0.849892	-0.720853	-1.11773	1.15076	-0.798842	-1.02086	1.56608	-0.69553	NA	-0.673392	-0.591199	-0.643887	1.02278	-1.08587	-1.83013	-1.36345	-1.16712	0.817838	NA	0.806822
1293	REACTOME_TRANSPORT_OF_BILE_SALTS_AND_ORGANIC_ACIDS_METAL_IONS_AND_AMINE_COMPOUNDS	860	-0.817934	1.52768	-0.789138	1.12131	0.587455	1.46039	1.19327	-0.729659	-0.956387	-0.745183	NA	-1.35368	0.704322	0.914464	-1.24199	-0.860261	-0.782703	-1.00361	0.754681	1.14415	-1.14228	-2.06017
1294	REACTOME_ACTIVATION_OF_THE_TFAP2_AP_2_FAMILY_OF_TRANSCRIPTION_FACTORS	860.5	-0.7802	-1.07767	-1.18104	-1.28689	-1.69779	-0.698932	0.434367	-1.27591	0.999898	-0.910238	-0.976983	-0.763671	0.789399	-0.679372	NA	-1.00157	0.870583	NA	1.2438	1.03482	NA	-1.28958
1295	REACTOME_REPRODUCTION	862	-1.68077	-0.777669	-0.730209	0.754918	1.29789	-0.803536	0.870994	-0.989114	-0.820137	-0.904099	-0.790923	-0.807497	-1.48586	0.698334	-1.36752	-0.956864	-0.719517	-2.01364	-1.0699	1.07783	0.968354	-1.39917
1296	REACTOME_MRNA_EDITING	862.75	-1.07098	NA	NA	NA	NA	NA	NA	1.2572	0.704981	NA	NA	NA	NA	NA	-0.687475	-0.951545	0.846566	-0.917101	NA	NA	NA	-1.18156
1297	REACTOME_BUTYRATE_RESPONSE_FACTOR_1_BRF1_BINDS_AND_DESTABILIZES_MRNA	864	-0.766904	1.14566	-0.82661	-1.37329	-1.2062	1.1075	-0.866766	0.874963	0.74193	1.18732	-1.02251	-1.28963	-1.43687	-1.02435	-1.12838	-0.788697	-0.926419	1.0324	-1.15813	0.949868	NA	-1.39278
1298	REACTOME_ADENYLATE_CYCLASE_ACTIVATING_PATHWAY	864.5	NA	NA	NA	NA	-0.912595	NA	1.38365	NA	-1.27402	NA	NA	NA	NA	NA	NA	0.729559	0.755045	-1.16794	NA	NA	NA	-0.713953
1299	REACTOME_SYNTHESIS_OF_PIPS_AT_THE_EARLY_ENDOSOME_MEMBRANE	864.5	NA	NA	-0.871499	-0.680194	-1.21137	-1.30286	0.986836	0.737404	NA	NA	NA	NA	-0.991012	NA	-0.832356	NA	0.776931	-0.969964	-1.14991	1.29032	NA	0.745311
1300	REACTOME_CAMK_IV_MEDIATED_PHOSPHORYLATION_OF_CREB	864.75	NA	-0.715033	NA	-1.0053	-0.666303	1.02648	NA	NA	NA	NA	-0.825218	NA	-1.08119	-1.01853	-0.812471	1.19555	NA	-0.747686	-1.05028	-0.787998	0.885156	-0.831502
1301	REACTOME_DISEASES_OF_MITOTIC_CELL_CYCLE	865.75	0.741581	0.739509	-1.13577	-0.962062	-0.972684	1.01785	-0.986414	-0.460391	0.827922	-1.04955	-1.06616	-0.962076	-1.51977	-0.67078	-0.868116	-0.781046	-1.58486	0.856599	-0.72497	-0.991701	-0.725601	-1.54035
1302	REACTOME_DEFECTS_IN_COBALAMIN_B12_METABOLISM	866	-0.815972	NA	NA	NA	NA	NA	NA	NA	-1.00144	NA	NA	0.879727	-0.978672	0.811864	NA	NA	NA	1.01165	1.03122	-0.770525	NA	-1.45037
1303	REACTOME_INOSITOL_PHOSPHATE_METABOLISM	866.25	-1.22991	-0.685612	-0.616585	-0.74394	-1.41614	-1.28736	0.786307	-1.38337	-1.32498	-0.891932	-0.825218	-0.525948	-1.41296	0.862359	0.57912	-1.5107	-1.52969	-1.899	-1.05028	1.14712	1.16605	0.769536
1304	REACTOME_ACYL_CHAIN_REMODELING_OF_CL	867	NA	NA	NA	-1.05593	NA	NA	-1.04927	NA	NA	NA	NA	NA	NA	NA	NA	NA	NA	-0.705452	NA	0.938407	NA	0.633682
1305	REACTOME_SYNTHESIS_SECRETION_AND_DEACYLATION_OF_GHRELIN	867	-1.02398	-0.931881	NA	-1.10379	-0.825724	-1.53787	-1.10451	-1.02228	-1.57109	1.16324	1.08633	-0.917154	1.35634	-1.15667	-0.862185	1.48601	1.16191	1.36884	0.957314	-0.5378	0.856371	-0.71736
1306	REACTOME_SUMOYLATION_OF_DNA_METHYLATION_PROTEINS	867.25	-0.866139	NA	-0.823963	-1.28969	0.699275	NA	NA	-1.09999	NA	NA	NA	NA	-0.681558	1.07343	0.745136	NA	NA	-1.08551	1.11837	-0.708909	NA	0.633175
1307	REACTOME_SIGNALING_BY_SCF_KIT	868	-0.966715	-1.38187	1.10099	1.06213	-1.71922	-0.768203	-0.983147	-0.804385	-0.681471	1.16405	-0.909393	-0.89095	1.0942	0.736144	-0.943806	0.914058	-0.992928	-1.34866	-1.08974	1.6553	NA	1.28191
1308	REACTOME_ADHERENS_JUNCTIONS_INTERACTIONS	868.75	1.62356	-0.756186	-0.756817	-1.32684	1.46167	-1.07145	1.25738	0.753895	-0.999594	0.633628	NA	1.0523	1.00118	-1.12009	NA	0.886129	-0.892945	-0.782435	-1.22816	-1.16301	-1.22822	-1.52122
1309	REACTOME_PROTON_COUPLED_MONOCARBOXYLATE_TRANSPORT	869	NA	NA	-1.19273	NA	NA	NA	0.820685	-1.23507	-0.794043	-0.994911	NA	NA	-0.685355	0.679384	-0.992305	NA	1.01767	NA	0.900504	-0.817464	-1.14228	-0.719057
1310	REACTOME_ANTIMICROBIAL_PEPTIDES	870	0.734594	-1.00159	-1.01987	1.32341	-0.992024	-1.29495	0.625528	-1.21942	-0.693248	0.821603	NA	1.86806	-0.921717	NA	0.905606	1.31785	-0.884692	1.07934	0.812083	-1.27707	NA	-0.810033
1311	REACTOME_COENZYME_A_BIOSYNTHESIS	870	-0.997705	NA	NA	-0.883845	NA	-0.961314	0.798028	NA	-1.07255	-0.769619	NA	NA	NA	NA	NA	0.979423	NA	NA	NA	NA	NA	0.973483
1312	REACTOME_BETA_OXIDATION_OF_BUTANOYL_COA_TO_ACETYL_COA	871.5	NA	NA	NA	NA	NA	NA	NA	NA	NA	NA	NA	NA	-0.689152	NA	NA	NA	0.933113	NA	NA	NA	NA	-1.11773
1313	REACTOME_MITOCHONDRIAL_FATTY_ACID_BETA_OXIDATION_OF_SATURATED_FATTY_ACIDS	871.5	NA	NA	NA	-1.05593	NA	NA	-1.04927	NA	NA	NA	NA	1.0748	-0.689152	NA	NA	NA	0.933113	NA	NA	1.17194	NA	-0.942376
1314	REACTOME_CONDENSATION_OF_PROPHASE_CHROMOSOMES	872	0.883151	NA	-0.932	-0.814604	0.794728	NA	NA	NA	NA	0.86378	NA	NA	-0.933108	-0.938927	NA	-0.957931	NA	-0.944074	0.723572	-0.699829	NA	-0.766125
1315	REACTOME_FORMATION_OF_THE_CORNIFIED_ENVELOPE	872.5	2.34648	-1.08879	-0.894085	1.02232	1.81952	-0.95898	-0.87666	-1.67194	-0.794091	-1.01555	1.00306	-0.947565	1.92856	NA	NA	1.21347	-0.767175	0.874565	NA	-1.46926	-1.15665	-0.801278
1316	REACTOME_KERATINIZATION	872.5	2.34648	-1.08879	-0.894085	1.02232	1.81952	-0.95898	-0.87666	-1.67194	-0.794091	-1.01555	1.00306	-0.947565	1.92856	NA	NA	1.21347	-0.767175	0.874565	NA	-1.46926	-1.15665	-0.801278
1317	REACTOME_MUCOPOLYSACCHARIDOSES	872.5	-0.724741	NA	-0.711604	0.764606	NA	NA	-0.93132	0.881728	-0.919667	-0.966182	1.26835	NA	NA	NA	NA	-0.688646	-0.7832	-1.19571	NA	-0.780902	NA	1.28573
1318	REACTOME_MECP2_REGULATES_TRANSCRIPTION_FACTORS	873	-0.92326	NA	NA	NA	NA	-1.34245	1.0183	-0.469367	-1.25743	NA	-0.895409	NA	-0.965383	NA	-0.812471	NA	-0.694063	-0.720203	NA	NA	NA	-1.21325
1319	REACTOME_MECP2_REGULATES_TRANSCRIPTION_OF_NEURONAL_LIGANDS	873	NA	NA	NA	-0.748417	-0.959745	NA	1.0183	0.979823	NA	NA	NA	NA	-0.965383	NA	-0.812471	NA	-0.730118	NA	NA	NA	NA	-1.0041
1320	REACTOME_DAG_AND_IP3_SIGNALING	873.5	-1.12105	-0.744717	-1.19849	0.726264	-0.945923	0.545812	1.11648	-0.845454	-1.27402	0.542279	-1.06189	NA	-0.828069	-1.00958	1.03046	0.935535	-0.956727	-1.13492	-1.05028	1.1504	0.885156	-0.790948
1321	REACTOME_FBXW7_MUTANTS_AND_NOTCH1_IN_CANCER	873.5	NA	NA	0.974434	0.659989	0.686926	-0.875224	-0.969705	NA	-0.777451	NA	0.899658	NA	0.551659	NA	-1.03688	0.69644	-1.02858	0.702094	1.28738	-1.21736	NA	-1.12198
1322	REACTOME_CGMP_EFFECTS	874	NA	NA	NA	NA	-0.912717	-1.0009	NA	NA	-0.98959	NA	NA	1.2605	NA	0.898486	NA	-1.20593	NA	0.778828	NA	NA	NA	1.21666
1323	REACTOME_VOLTAGE_GATED_POTASSIUM_CHANNELS	874	NA	NA	NA	NA	NA	-0.89685	0.848377	NA	NA	NA	NA	NA	NA	NA	NA	-0.822757	-0.984508	NA	NA	NA	NA	1.29698
1324	REACTOME_TERMINATION_OF_O_GLYCAN_BIOSYNTHESIS	875.5	NA	-0.844922	NA	-0.911338	-1.1015	0.722499	NA	NA	0.713206	NA	NA	0.672542	NA	NA	NA	NA	NA	NA	NA	0.998637	NA	-0.861508
1325	REACTOME_VITAMIN_C_ASCORBATE_METABOLISM	875.5	-1.08395	NA	-1.2878	-1.31151	-0.901875	-0.511647	NA	NA	-1.09744	-1.15674	NA	0.951005	-0.691051	NA	NA	0.846584	1.13505	-0.832139	-0.925465	1.03658	NA	1.59159
1326	REACTOME_NETRIN_MEDIATED_REPULSION_SIGNALS	876	NA	NA	-0.917595	NA	NA	NA	NA	NA	NA	NA	NA	NA	-1.01379	NA	NA	NA	NA	-0.734954	NA	1.16071	NA	0.734236
1327	REACTOME_APOPTOTIC_CLEAVAGE_OF_CELLULAR_PROTEINS	877.5	1.04473	-0.982782	1.79503	1.66063	1.43556	-0.901788	1.07493	1.11952	-1.36961	1.61202	-0.715249	-0.796164	-1.29883	-1.44457	-0.718928	-0.980009	-1.2773	-1.16343	-1.46706	-1.36402	0.919449	-1.30887
1328	REACTOME_ABACAVIR_METABOLISM	878.75	NA	NA	NA	NA	NA	NA	NA	NA	-0.993146	NA	NA	NA	NA	NA	NA	NA	NA	0.771928	NA	-1.0131	NA	0.700265
1329	REACTOME_RNA_POLYMERASE_II_TRANSCRIPTION_TERMINATION	880.5	-1.28736	-1.62938	-0.874155	-1.31577	-1.04741	0.463781	-1.09433	-1.21259	0.581198	0.835274	0.754875	0.836584	-1.01554	-1.28112	-0.781743	0.788682	-1.70626	-0.992204	0.552979	1.08361	0.913541	0.968866
1330	REACTOME_ARMS_MEDIATED_ACTIVATION	880.75	1.06496	-0.833348	0.691491	-0.961644	0.667149	0.879995	NA	NA	-0.702787	1.18732	-1.09839	NA	NA	0.687877	0.689321	0.637836	NA	-1.1853	-1.3013	-0.928992	NA	-0.858381
1331	REACTOME_ESTROGEN_DEPENDENT_NUCLEAR_EVENTS_DOWNSTREAM_OF_ESR_MEMBRANE_SIGNALING	881	1.36946	-1.22193	-1.33102	-1.2489	-1.40917	-1.09406	-1.21832	1.27138	-1.1603	-1.34419	-1.03952	0.688124	-0.86673	1.06374	0.801536	1.1277	1.88693	1.09016	-1.11324	0.819032	1.34573	-1.38434
1332	REACTOME_INHIBITION_OF_THE_PROTEOLYTIC_ACTIVITY_OF_APC_C_REQUIRED_FOR_THE_ONSET_OF_ANAPHASE_BY_MITOTIC_SPINDLE_CHECKPOINT_COMPONENTS	881.5	-0.537401	-1.08672	-1.14397	-0.869691	-0.939704	-0.646824	-1.21889	-1.02368	-1.06059	-0.890556	-0.81701	NA	0.831808	0.912073	-0.659442	-0.804662	NA	-0.764571	-0.72497	1.05789	NA	-0.673986
1333	REACTOME_IRS_ACTIVATION	882	0	0.917029	NA	NA	0.666042	1.01987	NA	NA	NA	NA	NA	-1.43768	NA	-0.972025	NA	NA	NA	-1.49311	-1.32911	NA	NA	NA
1334	REACTOME_NEGATIVE_REGULATION_OF_ACTIVITY_OF_TFAP2_AP_2_FAMILY_TRANSCRIPTION_FACTORS	882	-0.96752	-0.994102	-0.823963	NA	0.632044	NA	-0.890472	NA	NA	NA	NA	NA	-0.681558	1.07343	0.745136	NA	NA	NA	1.11837	NA	NA	-1.28958
1335	REACTOME_MRNA_SPLICING	883.25	-0.765794	-1.54396	0.690584	1.04766	-0.54697	0.742389	-0.985267	-1.34172	0.668299	-0.590969	0.59875	-1.14353	-0.806621	-0.94912	-1.02021	-0.805874	-1.42221	-1.17526	0.965565	1.19233	-0.609154	-0.960044
1336	REACTOME_IRF3_MEDIATED_INDUCTION_OF_TYPE_I_IFN	883.5	-0.939654	0.823129	-1.06149	-1.17114	0.785706	0.879003	0.59745	-1.05847	-0.710094	-1.44536	-1.12116	NA	-0.673964	0.973905	-1.2812	-1.07221	-1.00454	-1.0309	1.09432	-0.627199	0.921138	1.00469
1337	REACTOME_LYSOSPHINGOLIPID_AND_LPA_RECEPTORS	884	NA	NA	0.850405	NA	NA	NA	NA	NA	1.07745	NA	NA	NA	-0.996708	NA	NA	-0.905777	NA	0.884052	NA	-0.797766	NA	-0.827135
1338	REACTOME_NR1H3_NR1H2_REGULATE_GENE_EXPRESSION_LINKED_TO_CHOLESTEROL_TRANSPORT_AND_EFFLUX	885	-1.13677	-0.789042	0.612712	-0.565894	0.897248	0.648216	1.65857	-1.22382	-0.754288	-1.29664	-1.07653	-1.46169	1.64638	-1.2514	NA	0.746849	1.49404	-1.07683	-1.09653	1.03577	0.755621	-1.1466
1339	REACTOME_POLB_DEPENDENT_LONG_PATCH_BASE_EXCISION_REPAIR	885	-1.23564	NA	NA	NA	0.824161	NA	NA	-0.688725	NA	NA	NA	NA	NA	1.06833	NA	NA	NA	NA	NA	-1.28302	NA	NA
1340	REACTOME_CONVERSION_FROM_APC_C_CDC20_TO_APC_C_CDH1_IN_LATE_ANAPHASE	885.5	-0.537401	-1.08672	-1.14397	-0.869691	-0.939704	-0.646824	-1.21889	-1.02368	-1.06059	-0.890556	-0.970692	NA	0.831808	0.912073	-1.23299	-0.804662	NA	-0.764571	-0.72497	1.37712	NA	0.819073
1341	REACTOME_PHOSPHORYLATION_OF_THE_APC_C	885.5	-0.537401	-1.08672	-1.14397	-0.869691	-0.939704	-0.646824	-1.21889	-1.02368	-1.06059	-0.890556	-0.970692	NA	0.831808	0.912073	-1.23299	-0.804662	NA	-0.764571	-0.72497	1.37712	NA	0.819073
1342	REACTOME_DEFECTS_OF_CONTACT_ACTIVATION_SYSTEM_CAS_AND_KALLIKREIN_KININ_SYSTEM_KKS	887	NA	NA	NA	NA	NA	-0.676967	NA	NA	-0.999072	NA	NA	NA	NA	NA	NA	NA	NA	1.06345	NA	-1.01855	NA	1.50635
1343	REACTOME_DISPLACEMENT_OF_DNA_GLYCOSYLASE_BY_APEX1	887	-0.735041	NA	NA	1.07071	NA	NA	NA	-0.898421	NA	NA	NA	NA	-0.707188	0.740529	-0.708405	NA	-0.973491	-1.20786	1.0069	0.704815	NA	-0.987831
1344	REACTOME_REPRESSION_OF_WNT_TARGET_GENES	887.75	-1.21841	1.06786	0.543597	0.886013	-1.37086	0.921378	-1.37247	-0.952575	0.93645	-1.32453	-1.16479	NA	1.19996	-1.25769	-0.798267	0.831824	-1.31301	-1.28127	-1.25476	1.23285	NA	0.664418
1345	REACTOME_NR1H2_NR1H3_REGULATE_GENE_EXPRESSION_LINKED_TO_TRIGLYCERIDE_LIPOLYSIS_IN_ADIPOSE	888	-1.04442	NA	NA	0.662572	NA	NA	-0.864032	NA	NA	NA	NA	NA	NA	NA	NA	NA	NA	NA	NA	NA	NA	-0.772677
1346	REACTOME_RSK_ACTIVATION	888	-0.699926	-0.76133	-0.84557	-0.709724	-0.797395	-0.74417	0.799218	0.812949	-0.693306	NA	NA	NA	NA	NA	NA	NA	0.695358	NA	NA	NA	NA	-1.31382
1347	REACTOME_POLO_LIKE_KINASE_MEDIATED_EVENTS	888.5	-0.815371	-0.703459	0.612712	NA	NA	NA	NA	-1.03861	NA	NA	NA	NA	NA	-0.679372	NA	-1.00157	NA	NA	NA	1.30629	NA	NA
1348	REACTOME_RUNX3_REGULATES_P14_ARF	889.25	-0.618989	1.13374	1.24681	1.51343	-1.15823	1.06521	0.972248	-1.4297	NA	-1.09309	-1.05278	-0.962076	-1.32763	-1.06252	-0.850669	-0.860261	-1.29809	-0.852096	-0.932002	-0.974825	NA	-0.880441
1349	REACTOME_ABACAVIR_TRANSMEMBRANE_TRANSPORT	889.5	NA	NA	NA	NA	NA	NA	NA	NA	-1.21003	NA	NA	0.892857	-0.714782	NA	NA	NA	NA	NA	NA	NA	NA	NA
1350	REACTOME_NA_CL_DEPENDENT_NEUROTRANSMITTER_TRANSPORTERS	889.75	-1.26848	NA	NA	NA	1.04568	NA	0.726281	0.891876	NA	NA	NA	-1.05566	NA	NA	-0.894854	-1.02924	NA	-1.24083	NA	NA	NA	NA
1351	REACTOME_WAX_AND_PLASMALOGEN_BIOSYNTHESIS	890.5	NA	NA	NA	-0.761654	0.716014	NA	NA	NA	NA	NA	NA	NA	-1.09923	NA	NA	NA	-0.784201	-1.27287	NA	NA	NA	0.848928
1352	REACTOME_ABERRANT_REGULATION_OF_MITOTIC_EXIT_IN_CANCER_DUE_TO_RB1_DEFECTS	891.5	-0.537401	-1.08672	-1.12221	-0.869691	-0.939704	-0.646824	-1.21889	-1.02368	-1.06059	-0.890556	-0.970692	NA	0.831808	0.912073	-1.23299	-1.04727	NA	-0.764571	-0.72497	1.23247	NA	0.819073
1353	REACTOME_CDC6_ASSOCIATION_WITH_THE_ORC_ORIGIN_COMPLEX	892.5	NA	NA	NA	NA	NA	NA	0.852153	NA	NA	NA	NA	NA	NA	NA	NA	NA	NA	NA	NA	NA	NA	-1.26548
1354	REACTOME_G2_PHASE	892.5	NA	NA	NA	NA	NA	NA	0.852153	NA	NA	NA	NA	NA	NA	NA	NA	NA	NA	NA	NA	NA	NA	-1.26548
1355	REACTOME_NEUROTRANSMITTER_RELEASE_CYCLE	892.5	0.728941	0.994068	-1.24315	-1.01927	-1.27456	1.15474	-0.784553	-1.03705	0.840083	-1.28068	-1.13783	-0.720621	-0.829294	-1.24203	-0.639984	-0.790377	-1.74728	0.886433	-1.25047	1.17493	-0.840547	-0.796832
1356	REACTOME_INTERLEUKIN_37_SIGNALING	893	0.55738	NA	-0.869778	0.953182	-1.24908	0.802899	NA	-0.926026	1.09155	-1.10279	NA	NA	-0.853372	-0.831725	-1.13206	-0.863032	0.955928	-1.07917	-0.991854	1.17054	NA	-1.4126
1357	REACTOME_TRANSPORT_AND_SYNTHESIS_OF_PAPS	893	NA	NA	NA	NA	NA	NA	NA	NA	NA	NA	NA	NA	NA	NA	NA	-1.04095	NA	0.764166	NA	-0.744581	NA	-0.80015
1358	REACTOME_DEADENYLATION_OF_MRNA	894	0.909901	0.860805	1.56288	-0.846842	1.54437	1.31744	-1.01819	-0.780443	1.13667	1.56077	-1.13634	0.836584	-0.719601	-0.648214	-1.79146	-0.832157	-1.34277	-1.08726	-1.44249	-0.830935	NA	-0.829423
1359	REACTOME_NEGATIVE_REGULATION_OF_TCF_DEPENDENT_SIGNALING_BY_WNT_LIGAND_ANTAGONISTS	894	-1.6072	1.12726	NA	NA	1.28062	NA	NA	NA	NA	NA	NA	NA	-0.763273	NA	NA	NA	NA	-0.765324	NA	NA	NA	NA
1360	REACTOME_STING_MEDIATED_INDUCTION_OF_HOST_IMMUNE_RESPONSES	895	-1.11106	0.823129	-1.06149	-1.33277	0.630456	0.879003	0.59745	-1.05847	-0.710094	-1.44536	-1.12116	NA	-0.673964	0.973905	-1.2812	-1.07221	-1.00454	-1.0309	1.09432	-0.627199	0.921138	1.11112
1361	REACTOME_REGULATION_OF_TP53_ACTIVITY_THROUGH_ACETYLATION	896	-0.972561	-0.913113	0.920055	1.47298	0.784482	-0.832709	-1.01376	-1.05104	NA	0.827664	-0.892149	0.853466	-1.14859	-0.599348	-0.803314	-1.55741	-1.8086	-0.905806	-0.826007	0.947146	NA	-1.09641
1362	REACTOME_DNA_REPLICATION_INITIATION	896.25	NA	NA	NA	-0.821732	NA	NA	NA	0.681028	NA	NA	NA	NA	NA	-1.02603	NA	NA	NA	NA	NA	NA	NA	-1.04273
1363	REACTOME_FORMATION_OF_XYLULOSE_5_PHOSPHATE	898	NA	-1.05326	NA	1.08383	NA	NA	-1.0903	NA	NA	-0.801372	NA	NA	NA	NA	-0.977237	NA	0.827665	NA	NA	-1.148	NA	0.855816
1364	REACTOME_RET_SIGNALING	898	-1.31311	-0.65606	-0.996795	0.701273	-1.55265	1.01987	-0.950926	-0.981598	-1.31669	0.996206	-0.739851	-1.26717	0.968239	-0.597196	0.642527	NA	-0.92636	-1.67951	-1.32911	1.98567	NA	0.748079
1365	REACTOME_VLDLR_INTERNALISATION_AND_DEGRADATION	898.5	0.738741	NA	NA	-0.923037	-0.793216	NA	-0.864032	0.649351	-1.07391	NA	NA	NA	NA	NA	0.898629	-0.919614	-1.00153	0.573537	0.952176	-1.53638	-0.876468	-0.950053
1366	REACTOME_CA_DEPENDENT_EVENTS	899	NA	-0.928137	-1.19849	0.66534	-0.86035	0.545812	0.98431	-0.845454	-1.27402	0.994701	-1.06189	NA	-1.08119	-1.17468	1.03046	0.955337	-0.838782	-0.891902	-1.05028	0.986018	0.885156	-0.870165
1367	REACTOME_CD28_DEPENDENT_PI3K_AKT_SIGNALING	899	-1.21435	0.765898	-0.968842	0.583971	-1.01587	1.11789	-0.770457	0.773208	-1.31669	1.26388	1.0957	NA	-0.732818	-0.772985	-1.14514	NA	-1.00212	-1.29683	-1.35082	1.1713	NA	-0.915901
1368	REACTOME_RORA_ACTIVATES_GENE_EXPRESSION	899	0.680936	0.565197	0.933311	-0.693054	-1.15053	-0.563676	0.785262	0.801524	-0.86037	0.743264	NA	-1.46169	NA	-1.08949	-1.31387	-1.44549	-0.966427	-1.12196	-1.29634	1.17979	NA	-0.991912
1369	REACTOME_PHASE_4_RESTING_MEMBRANE_POTENTIAL	899.5	1.22707	NA	NA	NA	-0.981849	NA	NA	-0.873047	0.863602	NA	NA	-1.07064	NA	NA	NA	NA	NA	-0.890275	NA	NA	NA	NA
1370	REACTOME_CREB3_FACTORS_ACTIVATE_GENES	900	-0.855857	0.861602	0.821256	NA	NA	0.61276	0.699848	NA	-1.02633	NA	-1.2236	-0.90218	NA	NA	NA	-0.870653	-0.92041	NA	-1.06223	-0.876395	NA	-1.32177
1371	REACTOME_TELOMERE_C_STRAND_LAGGING_STRAND_SYNTHESIS	901	-1.19841	-1.11885	NA	-0.781001	0.910542	-0.994112	NA	-1.05737	-1.18988	NA	0.724218	-0.771158	0.705747	1.24837	-0.592873	NA	-0.813246	-1.00702	0.771106	1.39162	NA	-0.926763
1372	REACTOME_CHOLESTEROL_BIOSYNTHESIS	902	0.915806	NA	NA	-1.26059	-1.08751	-0.717027	NA	-0.804616	-1.00974	-0.77423	0.650476	-0.700032	NA	-0.785633	NA	NA	NA	NA	0.555742	-0.873673	NA	-1.49454
1373	REACTOME_CRMPS_IN_SEMA3A_SIGNALING	902.5	-1.14909	NA	1.09092	1.13347	-1.20158	NA	0.840825	-0.659418	-0.639088	1.06164	1.05534	NA	-1.06107	NA	-1.07809	-0.87396	-0.810241	-0.935397	-1.14057	-1.283	NA	-1.33484
1374	REACTOME_SENSING_OF_DNA_DOUBLE_STRAND_BREAKS	902.75	-1.01303	-0.928137	NA	-1.47091	NA	1.02648	NA	-0.980109	NA	NA	NA	NA	NA	-0.82744	NA	-0.890876	1.06346	-1.12629	-1.09808	0.977849	NA	-0.614151
1375	REACTOME_OTHER_SEMAPHORIN_INTERACTIONS	903	-1.27216	-0.792922	0.853065	-0.747399	0.80387	NA	1.37429	-0.624529	-0.855835	-0.531067	-1.26344	-1.18856	-1.19715	-1.29952	1.24748	-1.64674	-1.07465	-0.974087	-0.815259	-0.57535	NA	0.778108
1376	REACTOME_SYNTHESIS_OF_IP2_IP_AND_INS_IN_THE_CYTOSOL	903.5	0.786635	NA	-0.871499	NA	-0.817533	-1.30286	0.986836	0.845647	NA	NA	NA	NA	NA	NA	NA	-0.927065	NA	0.690854	NA	NA	NA	-1.16906
1377	REACTOME_SYNTHESIS_OF_WYBUTOSINE_AT_G37_OF_TRNA_PHE	903.5	NA	NA	NA	NA	NA	NA	NA	NA	NA	NA	NA	NA	NA	NA	NA	NA	NA	0.752091	NA	NA	NA	-0.931975
1378	REACTOME_HDR_THROUGH_SINGLE_STRAND_ANNEALING_SSA	904.25	-1.30685	-1.06741	NA	-1.2942	NA	-0.689884	NA	-0.980109	NA	NA	NA	NA	0.705747	1.24837	-0.88207	-0.890876	0.802196	-1.23973	-0.858155	1.27673	NA	-0.687285
1379	REACTOME_LYSINE_CATABOLISM	904.25	-0.984568	NA	-0.777867	-0.784056	-0.741483	NA	1.09131	0.773485	NA	NA	NA	NA	NA	NA	NA	NA	NA	-0.79743	0.793553	-1.04423	NA	-0.885256
1380	REACTOME_DAP12_SIGNALING	906	-1.64284	-0.666676	-1.05308	1.05258	-1.44364	-0.91047	0.631729	-1.24936	-1.25366	-0.94723	0.958635	NA	-1.24136	1.29253	-0.562909	-1.4482	-1.49649	-1.55865	1.1012	1.36064	1.18992	1.3063
1381	REACTOME_RUNX1_INTERACTS_WITH_CO_FACTORS_WHOSE_PRECISE_EFFECT_ON_RUNX1_TARGETS_IS_NOT_KNOWN	907	-0.70328	1.31351	-1.26292	0.785837	-0.73649	1.26896	1.32798	-0.780158	1.05277	-0.947361	0.860273	-1.18107	-1.04694	-1.13046	-0.606767	-1.4315	-0.394628	-1.28687	0.810272	1.53098	NA	-1.63405
1382	REACTOME_AMINE_LIGAND_BINDING_RECEPTORS	908	0.767042	NA	NA	NA	-1.52875	NA	NA	-0.966864	NA	NA	NA	NA	NA	NA	NA	-0.75038	-0.848299	NA	NA	NA	NA	-0.729825
1383	REACTOME_BICARBONATE_TRANSPORTERS	908	0.747865	NA	-0.877261	-1.25042	NA	NA	0.959145	-0.792475	1.27249	NA	-0.751233	NA	-1.12106	-1.17758	NA	NA	NA	NA	0.979727	NA	NA	-0.937836
1384	REACTOME_BIOTIN_TRANSPORT_AND_METABOLISM	908	NA	NA	NA	NA	-1.03351	NA	NA	NA	-1.12351	NA	NA	0.934123	NA	NA	NA	NA	NA	-0.800901	NA	NA	NA	0.867364
1385	REACTOME_ELECTRIC_TRANSMISSION_ACROSS_GAP_JUNCTIONS	908	0.949913	0.695188	NA	NA	NA	-0.985065	NA	NA	NA	NA	NA	NA	NA	NA	NA	-1.3262	NA	NA	NA	NA	NA	NA
1386	REACTOME_EXTRINSIC_PATHWAY_OF_FIBRIN_CLOT_FORMATION	910	-0.689708	NA	NA	NA	1.18515	-1.00316	NA	0.959528	0.841359	NA	NA	-1.25032	NA	NA	NA	-1.31982	NA	NA	NA	NA	NA	NA
1387	REACTOME_BIOSYNTHESIS_OF_THE_N_GLYCAN_PRECURSOR_DOLICHOL_LIPID_LINKED_OLIGOSACCHARIDE_LLO_AND_TRANSFER_TO_A_NASCENT_PROTEIN	910.75	-1.13416	0.667178	-1.31805	-1.12127	0.820043	0.699642	-0.472562	-1.13696	-0.802953	-1.02935	-1.2862	1.46406	1.19711	-1.30519	-0.860389	NA	-0.97607	1.03499	-1.31355	-0.721461	NA	-0.738925
1388	REACTOME_AMINO_ACID_TRANSPORT_ACROSS_THE_PLASMA_MEMBRANE	911	-0.813313	0.951405	-0.742916	0.732029	-0.913646	1.29129	1.26798	1.02211	-0.769072	-0.960658	-1.30517	-1.05566	-0.612856	-0.71247	-1.37297	-1.07083	-1.06191	-0.961904	-1.33044	-1.16292	NA	-1.30412
1389	REACTOME_NRCAM_INTERACTIONS	911	0.682138	NA	NA	-0.891991	NA	NA	-0.92122	1.28877	1.05747	NA	-0.885924	NA	-1.19985	NA	NA	NA	NA	-1.16013	NA	-1.09785	NA	NA
1390	REACTOME_NUCLEOTIDE_LIKE_PURINERGIC_RECEPTORS	912	NA	-1.26288	NA	0.697444	-0.990926	-1.28024	NA	-0.95362	-1.03937	1.23548	NA	NA	NA	NA	NA	NA	-0.621356	NA	1.27549	NA	NA	1.08699
1391	REACTOME_P2Y_RECEPTORS	912	NA	-1.26288	NA	0.697444	-0.990926	-1.28024	NA	-0.95362	-1.03937	1.23548	NA	NA	NA	NA	NA	NA	-0.621356	NA	1.27549	NA	NA	1.08699
1392	REACTOME_OAS_ANTIVIRAL_RESPONSE	913.5	-0.882389	-0.954235	0.901944	1.10535	-0.879133	-0.860564	1.05732	NA	NA	NA	NA	-1.06326	-1.07644	NA	NA	NA	-1.19483	-0.702849	-0.998493	1.19671	NA	-1.47564
1393	REACTOME_SARS_COV_1_GENOME_REPLICATION_AND_TRANSCRIPTION	914.75	-0.607856	NA	-0.932	-0.978543	-0.925523	NA	NA	NA	NA	NA	NA	-0.808593	-0.793569	1.13287	NA	-0.806601	-0.810241	1.02291	NA	-0.912952	NA	-1.12405
1394	REACTOME_HOMOLOGOUS_DNA_PAIRING_AND_STRAND_EXCHANGE	915.5	-1.30685	-1.06741	NA	-1.2942	NA	NA	NA	-0.980109	NA	NA	NA	NA	0.705747	1.24837	-0.88207	-0.890876	0.888482	-1.23973	-0.858155	1.27673	NA	0.759059
1395	REACTOME_LOSS_OF_FUNCTION_OF_SMAD2_3_IN_CANCER	915.5	1.01087	-0.752328	1.10524	1.20234	-0.84415	0.802899	NA	-1.41962	0.71149	-0.824052	-0.787277	-1.08748	-0.858118	NA	-0.906217	-0.916421	-1.13975	-0.852096	-1.15915	1.07218	NA	-1.2994
1396	REACTOME_REGULATION_OF_GENE_EXPRESSION_IN_BETA_CELLS	915.75	NA	NA	NA	0.988606	NA	NA	NA	NA	-0.764414	NA	NA	-0.802978	-0.98152	-1.13925	NA	NA	NA	NA	-1.44868	0.905618	NA	-1.39218
1397	REACTOME_ARACHIDONATE_PRODUCTION_FROM_DAG	916	NA	NA	NA	NA	0.710047	-0.897981	NA	NA	NA	NA	NA	NA	NA	NA	NA	NA	NA	NA	NA	1.0735	NA	-0.9147
1398	REACTOME_CASPASE_ACTIVATION_VIA_DEPENDENCE_RECEPTORS_IN_THE_ABSENCE_OF_LIGAND	916	-1.159	NA	NA	NA	-0.847192	NA	1.046	-0.735082	NA	NA	NA	NA	-1.01488	NA	NA	NA	0.743108	-0.956631	NA	0.904307	NA	0.623351
1399	REACTOME_CLASS_C_3_METABOTROPIC_GLUTAMATE_PHEROMONE_RECEPTORS	916.5	NA	-0.92337	NA	NA	NA	NA	NA	NA	NA	NA	NA	NA	NA	NA	NA	-0.75783	NA	NA	NA	NA	NA	NA
1400	REACTOME_GRB7_EVENTS_IN_ERBB2_SIGNALING	917	0.880974	NA	NA	NA	-1.13846	NA	NA	NA	NA	NA	NA	-1.18669	NA	NA	NA	NA	NA	NA	NA	NA	-1.23568	-1.02577
1401	REACTOME_HUR_ELAVL1_BINDS_AND_STABILIZES_MRNA	917	-1.22761	NA	NA	1.15575	1.08595	NA	-1.145	-1.03088	-1.08475	NA	NA	NA	-1.09258	0.736144	NA	0.814956	NA	-0.824329	0.723572	1.05091	NA	-0.936908
1402	REACTOME_TRAF3_DEPENDENT_IRF_ACTIVATION_PATHWAY	917	0.730002	-1.07767	-1.109	-1.26369	-1.06254	0.880157	0.84754	-0.781126	0.633441	-1.16123	-1.12116	0.885354	NA	-0.679372	NA	-1.27938	-0.95062	-1.21866	-1.10388	1.2359	NA	0.781533
1403	REACTOME_HDL_CLEARANCE	918.25	NA	NA	NA	NA	1.08372	NA	-0.869005	NA	-1.06662	NA	NA	NA	NA	NA	NA	-1.1889	-0.919408	NA	NA	1.11809	NA	NA
1404	REACTOME_FCGR3A_MEDIATED_IL10_SYNTHESIS	918.75	-1.29486	-0.849597	-1.27986	0.615477	-1.34892	-1.01504	-0.85867	-1.07433	-1.43884	-0.935553	1.66363	1.88129	-1.11214	2.10141	1.67104	-1.304	-1.33764	-1.79994	1.51553	1.26619	1.16605	0.955201
1405	REACTOME_METABOLISM_OF_ANGIOTENSINOGEN_TO_ANGIOTENSINS	920	-0.720362	NA	-1.05012	-1.38096	1.07626	0.618066	1.15047	0.947776	-1.03107	-1.11738	0.931415	NA	NA	-1.14274	NA	0.799142	-1.61056	0.738291	-1.16447	-1.23742	NA	1.32088
1406	REACTOME_RNA_POLYMERASE_I_PROMOTER_ESCAPE	920	-0.793447	-1.24513	-1.23243	-1.25926	-1.33556	-1.02992	-1.28751	-1.12159	-1.53798	-1.00549	0.737773	-1.02246	1.15128	0.873009	0.944177	0.734483	1.20964	-0.799165	1.05374	-0.603261	-1.2716	-0.980317
1407	REACTOME_DEFECTS_IN_VITAMIN_AND_COFACTOR_METABOLISM	920.75	-0.815972	NA	NA	NA	-1.03351	NA	NA	NA	-1.00144	NA	NA	1.11831	-0.978672	0.811864	NA	NA	NA	1.01165	1.03122	-0.770525	NA	-1.45037
1408	REACTOME_MOLYBDENUM_COFACTOR_BIOSYNTHESIS	921	NA	NA	NA	NA	NA	NA	NA	NA	NA	NA	NA	NA	NA	NA	NA	-0.895134	NA	NA	NA	NA	NA	NA
1409	REACTOME_PTK6_REGULATES_CELL_CYCLE	921	NA	0.884785	NA	0.831613	NA	NA	NA	-1.01101	NA	NA	NA	-0.962076	-1.30711	NA	1.20422	NA	NA	NA	NA	-1.63745	NA	-1.50843
1410	REACTOME_RESOLUTION_OF_AP_SITES_VIA_THE_MULTIPLE_NUCLEOTIDE_PATCH_REPLACEMENT_PATHWAY	923.5	-1.546	-1.11885	NA	-0.821732	0.824161	-0.994112	NA	-0.982224	-1.18988	NA	NA	-0.771158	0.705747	0.970966	-0.88207	NA	NA	0.861627	0.771106	0.697363	NA	-1.3247
1411	REACTOME_INHIBITION_OF_DNA_RECOMBINATION_AT_TELOMERE	924.5	-0.93405	-1.22527	NA	-0.595029	-0.568114	-1.17729	NA	-1.26046	-1.1126	NA	-0.936149	-0.797363	-0.79259	0.620703	0.854013	1.0985	-0.855686	-1.23394	-0.616035	1.30977	-0.980707	-1.27301
1412	REACTOME_NGF_STIMULATED_TRANSCRIPTION	926.25	-2.77121	-1.43403	-2.63465	-2.13581	-2.70784	-1.67111	-2.16939	-2.67898	-1.75833	-2.38151	-1.04951	1.05176	0.689671	1.4705	-0.936415	1.85557	-0.618348	1.54191	-1.07674	2.09816	1.66535	1.74383
1413	REACTOME_BETA_DEFENSINS	927.5	NA	NA	NA	NA	-1.31338	NA	NA	NA	NA	1.11659	NA	NA	NA	NA	NA	NA	-0.84229	NA	-1.26139	NA	NA	1.07541
1414	REACTOME_DEFENSINS	927.5	1.21841	NA	-1.01987	NA	-1.31338	NA	NA	NA	NA	0.821603	NA	NA	NA	NA	NA	NA	-0.84229	NA	-1.26139	NA	NA	1.07541
1415	REACTOME_NOTCH4_ACTIVATION_AND_TRANSMISSION_OF_SIGNAL_TO_THE_NUCLEUS	928.75	1.1236	NA	NA	-0.826823	1.12548	NA	-0.701171	NA	-0.833963	-0.855805	NA	-1.2054	NA	NA	NA	-1.10907	NA	-1.49332	1.01228	-0.902189	NA	-1.05004
1416	REACTOME_PCNA_DEPENDENT_LONG_PATCH_BASE_EXCISION_REPAIR	928.75	-1.546	-1.11885	NA	-0.821732	NA	-0.994112	NA	-0.982224	-1.18988	NA	NA	-0.771158	0.705747	0.844548	-0.88207	NA	NA	0.861627	0.771106	0.835787	NA	-1.3247
1417	REACTOME_ROLE_OF_SECOND_MESSENGERS_IN_NETRIN_1_SIGNALING	929	NA	NA	NA	-0.810531	NA	-0.79054	NA	NA	NA	NA	NA	NA	NA	NA	NA	-1.01328	NA	-1.22435	0.85297	NA	NA	NA
1418	REACTOME_TRP_CHANNELS	929	1.10593	NA	NA	0.748553	NA	-0.79054	1.21718	0.826969	NA	NA	NA	NA	NA	NA	-0.978658	-1.09714	-1.21145	-1.10373	NA	0.763917	NA	-1.13766
1419	REACTOME_VITAMIN_B2_RIBOFLAVIN_METABOLISM	929	-1.26045	NA	NA	NA	NA	NA	-0.95603	NA	NA	NA	NA	NA	NA	NA	NA	NA	0.663525	NA	NA	-0.863273	NA	-0.928972
1420	REACTOME_BETA_OXIDATION_OF_DECANOYL_COA_TO_OCTANOYL_COA_COA	930.5	NA	NA	NA	-1.05593	NA	NA	-1.04927	NA	NA	NA	NA	NA	-0.689152	NA	NA	NA	0.933113	NA	NA	1.17194	NA	-0.942376
1421	REACTOME_BETA_OXIDATION_OF_OCTANOYL_COA_TO_HEXANOYL_COA	930.5	NA	NA	NA	-1.05593	NA	NA	-1.04927	NA	NA	NA	NA	NA	-0.689152	NA	NA	NA	0.933113	NA	NA	1.17194	NA	-0.942376
1422	REACTOME_PHOSPHOLIPID_METABOLISM	931	-0.867021	-0.864558	-1.20853	-0.523445	0.598503	-1.22231	0.471379	0.922294	0.711678	0.822776	0.636061	0.435327	-1.32776	-1.51876	-0.927367	-0.915825	-1.28489	-1.81361	-1.23211	1.11834	NA	-0.570344
1423	REACTOME_TRANSCRIPTIONAL_REGULATION_OF_WHITE_ADIPOCYTE_DIFFERENTIATION	932	0.742531	1.48502	-0.918895	-1.26266	-1.05844	1.41969	1.01777	-1.62618	0.62381	-1.19529	-0.911551	-0.706207	0.951045	-1.28878	-1.14474	-1.03367	-1.18875	1.16504	-1.19075	1.73612	NA	-1.80862
1424	REACTOME_NOTCH4_INTRACELLULAR_DOMAIN_REGULATES_TRANSCRIPTION	932.5	-0.780895	-1.4365	0.719661	-0.834254	-1.45506	-1.63825	-0.665245	-1.04268	-0.858493	-0.811956	-1.3514	-1.10433	1.29789	-0.867306	NA	0.778721	-0.887343	-1.44349	1.05763	1.12694	1.13703	-1.26246
1425	REACTOME_DEFECTIVE_RIPK1_MEDIATED_REGULATED_NECROSIS	933	NA	NA	-1.14087	-1.18016	NA	NA	NA	NA	NA	NA	NA	-0.765543	NA	0.803372	NA	NA	NA	NA	NA	NA	NA	-0.794479
1426	REACTOME_MISCELLANEOUS_TRANSPORT_AND_BINDING_EVENTS	933	0.731828	-1.02625	1.00073	-1.16387	-0.836859	-0.756475	0.884475	0.86256	0.80924	NA	-0.954218	-1.21447	NA	NA	-0.927523	-1.06051	-0.865325	NA	-0.817914	-1.01504	NA	-1.13573
1427	REACTOME_ACYL_CHAIN_REMODELLING_OF_PG	933.75	NA	NA	NA	NA	0.769715	NA	NA	NA	-0.972999	NA	NA	NA	-0.921717	NA	NA	NA	NA	NA	NA	NA	NA	-0.721893
1428	REACTOME_LAGGING_STRAND_SYNTHESIS	934	-1.19841	-1.11885	NA	NA	NA	-0.994112	NA	-1.05737	-1.18988	NA	NA	-0.771158	0.705747	1.24837	-0.88207	NA	NA	0.861627	0.771106	1.11619	NA	-1.31056
1429	REACTOME_SYNAPTIC_ADHESION_LIKE_MOLECULES	934	-0.856799	-1.12271	0.754484	-0.891991	NA	NA	-0.795656	NA	-0.823671	NA	-0.885924	NA	NA	NA	NA	NA	NA	NA	NA	-1.23776	NA	0.822376
1430	REACTOME_PI_METABOLISM	935	-1.18095	-0.730473	-1.03835	-0.838947	-0.815836	-1.07975	-0.69732	-0.924168	0.87797	0.786218	-0.728469	-0.578434	-1.13762	-0.931931	0.823355	-0.693515	-1.18565	-1.42047	-1.42236	1.22533	NA	-0.811169
1431	REACTOME_NONHOMOLOGOUS_END_JOINING_NHEJ	937	0.486389	-1.35081	-0.931339	-1.04243	1.24622	-0.989575	-0.850357	-1.27852	-0.873962	-1.12343	-1.00818	NA	-1.03529	0.770436	1.03333	-0.886581	-0.574051	-1.65598	0.749329	-0.947108	0.921138	-0.834371
1432	REACTOME_REGULATION_OF_COMMISSURAL_AXON_PATHFINDING_BY_SLIT_AND_ROBO	937.5	NA	1.05632	NA	NA	NA	NA	NA	NA	NA	NA	NA	NA	-0.814453	NA	-0.988601	-1.12078	NA	NA	NA	0.830205	NA	NA
1433	REACTOME_BASE_EXCISION_REPAIR	939.5	-1.12731	-1.11885	NA	0.858141	1.05453	-0.994112	NA	-1.08115	-1.18988	NA	0.724218	-0.771158	-0.814594	0.782326	0.761242	NA	-0.973491	-1.35993	1.13276	0.974962	NA	-1.35187
1434	REACTOME_TRAFFICKING_OF_GLUR2_CONTAINING_AMPA_RECEPTORS	939.5	NA	NA	NA	0.937675	-1.46764	NA	NA	-1.14677	-1.2636	NA	NA	NA	NA	-0.789117	0.898629	-0.919614	-1.00153	-0.886805	0.912388	-0.800512	-0.876468	-0.949859
1435	REACTOME_BLOOD_GROUP_SYSTEMS_BIOSYNTHESIS	941	NA	NA	NA	NA	-1.19094	NA	NA	NA	NA	NA	NA	-1.18294	-0.819199	NA	NA	NA	NA	NA	NA	-0.959264	NA	-0.583774
1436	REACTOME_ZINC_EFFLUX_AND_COMPARTMENTALIZATION_BY_THE_SLC30_FAMILY	941	NA	NA	NA	NA	-0.734639	NA	NA	NA	0.803678	NA	NA	NA	NA	NA	-0.886332	NA	NA	NA	NA	1.13755	NA	-1.31665
1437	REACTOME_SYNTHESIS_OF_GLYCOSYLPHOSPHATIDYLINOSITOL_GPI	942	NA	NA	NA	NA	NA	NA	NA	NA	NA	NA	NA	NA	0.84132	NA	NA	NA	NA	-0.853831	NA	NA	NA	-1.2561
1438	REACTOME_SYNTHESIS_OF_IP3_AND_IP4_IN_THE_CYTOSOL	942.25	-1.27265	-1.23845	-0.697471	-1.0264	-1.49415	-1.00729	0.883827	-1.43523	-1.32498	-0.891932	-0.825218	0.79844	-1.31755	0.862359	0.575531	-1.55991	-1.52969	-1.85027	-1.05028	0.931351	1.16605	1.46112
1439	REACTOME_PYRIMIDINE_CATABOLISM	943.25	-1.38783	-0.924656	-0.849892	NA	-1.12858	0.679763	0.876069	-1.04081	1.25487	NA	NA	-0.753644	-1.08469	1.19232	0.83165	-1.23573	-1.18081	NA	NA	-1.08704	NA	0.599243
1440	REACTOME_TP53_REGULATES_TRANSCRIPTION_OF_DNA_REPAIR_GENES	945.5	-1.68602	-2.07192	-1.85216	-1.35608	-1.92716	-1.67368	-1.68073	-1.85713	-1.55093	-1.70019	-0.726256	0.686726	0.989147	1.27034	-0.847226	1.10479	-0.737808	0.486134	-1.27843	1.79754	1.62604	1.49418
1441	REACTOME_INTRINSIC_PATHWAY_OF_FIBRIN_CLOT_FORMATION	946	-1.29767	0.820296	NA	-0.862462	0.892522	-0.847414	NA	NA	-0.878562	NA	NA	1.12357	1.37836	NA	NA	NA	NA	1.38758	NA	-1.63324	NA	-1.30688
1442	REACTOME_SYNTHESIS_OF_PIPS_AT_THE_PLASMA_MEMBRANE	946	-1.2475	-0.827463	-0.960843	0.821974	-1.04988	-1.07975	-0.69732	-0.818844	0.844931	1.06402	-0.728469	-0.892822	-1.09168	-0.931931	0.724591	-1.00938	-0.983247	-1.32714	0.653742	0.784903	NA	-0.807998
1443	REACTOME_DNA_STRAND_ELONGATION	946.25	-1.19841	-1.11885	NA	NA	NA	-0.994112	NA	-1.05737	-1.18988	NA	-1.2255	-0.771158	0.705747	1.24837	-0.88207	NA	NA	0.861627	0.771106	0.879032	NA	-1.08539
1444	REACTOME_GALACTOSE_CATABOLISM	948	NA	NA	1.24268	NA	-1.12553	NA	NA	NA	0.860077	NA	NA	NA	NA	-1.20719	NA	NA	-0.885359	NA	-1.19766	NA	NA	1.13317
1445	REACTOME_REGULATION_OF_PTEN_MRNA_TRANSLATION	948.5	-1.07519	-0.961523	0.88047	-1.31491	-1.03471	-0.856166	NA	-0.692533	-0.560169	-0.774156	-1.07653	NA	-1.44177	-1.27861	1.09259	-1.18929	-0.86614	-0.993902	NA	-0.843113	NA	1.10041
1446	REACTOME_MECP2_REGULATES_NEURONAL_RECEPTORS_AND_CHANNELS	950	-1.07624	NA	-1.46743	-0.952787	-1.2439	0.830357	1.26198	0.796739	0.748455	-1.20527	NA	NA	-1.20966	NA	-0.812471	-1.03896	0.77172	-1.01235	-1.18563	1.32531	NA	-0.794685
1447	REACTOME_ACTIVATION_OF_THE_AP_1_FAMILY_OF_TRANSCRIPTION_FACTORS	950.75	-1.7183	-1.72941	-1.70559	-1.62961	-1.73475	-1.74752	-1.77291	-1.70038	-1.64801	-1.70019	-0.955015	1.02416	1.21192	1.54316	-0.761336	1.36699	-1.10369	1.07892	1.04179	1.65506	1.70832	1.55321
1448	REACTOME_GLUTAMATE_NEUROTRANSMITTER_RELEASE_CYCLE	951	-0.693371	0.764836	-1.24315	-1.01927	-1.36516	0.586616	-0.784553	-1.20856	-0.848472	-1.28068	-1.21512	NA	-0.879001	-1.24203	-1.20734	-0.855985	-1.74728	0.558542	-1.33044	1.18576	-0.840547	-0.599101
1449	REACTOME_REGULATION_OF_BETA_CELL_DEVELOPMENT	952	-0.94741	-1.22944	0.719661	0.944407	-1.42591	-1.34939	0.690244	-1.18572	-0.764414	-0.811956	-1.3514	-1.02966	-1.38817	-1.00401	NA	-1.19792	-0.887343	-1.33838	-1.14781	1.02733	1.13703	-1.36096
1450	REACTOME_ACTIVATION_OF_ANTERIOR_HOX_GENES_IN_HINDBRAIN_DEVELOPMENT_DURING_EARLY_EMBRYOGENESIS	952.5	-1.0204	-1.17484	-1.15327	-0.769057	-1.89604	-1.13992	-1.09005	-1.7655	-1.24175	-1.19863	0.896686	0.686726	-1.29168	0.713142	0.690331	-0.689843	-1.1286	0.826568	-0.605744	2.14623	1.23512	0.828273
1451	REACTOME_PEROXISOMAL_LIPID_METABOLISM	953.5	-1.45373	NA	NA	NA	-1.22911	NA	NA	NA	-0.865151	NA	NA	-0.705647	NA	NA	-1.14627	NA	NA	0.705517	-1.19529	0.925947	NA	0.955952
1452	REACTOME_PHASE_2_PLATEAU_PHASE	954.5	-1.03639	-0.834634	NA	NA	NA	1.25997	0.882363	-1.07944	-0.708722	NA	-1.21791	NA	0.921125	-1.22984	-0.887752	-1.44169	-1.30818	-1.32153	NA	NA	1.04348	NA
1453	REACTOME_PHASE_3_RAPID_REPOLARISATION	954.5	-1.03639	-0.834634	NA	NA	NA	1.25997	0.882363	-1.07944	-0.708722	NA	-1.21791	NA	0.921125	-1.22984	-0.887752	-1.32433	-1.30818	-1.32153	NA	NA	1.04348	NA
1454	REACTOME_ANTIGEN_ACTIVATES_B_CELL_RECEPTOR_BCR_LEADING_TO_GENERATION_OF_SECOND_MESSENGERS	956.5	-1.57354	-0.820653	-0.998376	0.615796	-1.26257	-1.33001	-1.08702	-1.32503	-1.33079	-0.673638	1.63168	1.747	-1.13853	2.11172	1.02864	-1.34989	-1.57403	-1.65008	1.63939	1.78711	1.16605	1.70015
1455	REACTOME_METABOLISM_OF_STEROID_HORMONES	956.5	NA	NA	-0.914714	-1.07426	-1.05557	-1.20786	NA	-0.83221	-1.18514	-1.1824	NA	1.13108	-0.630087	NA	NA	NA	0.839602	NA	NA	NA	NA	1.14715
1456	REACTOME_MRNA_DECAY_BY_3_TO_5_EXORIBONUCLEASE	956.5	NA	-1.11242	-1.2129	NA	NA	-0.913814	NA	-0.754949	NA	-0.768107	-0.94663	NA	NA	NA	-1.09229	NA	NA	NA	-0.814802	0.970539	NA	-1.36099
1457	REACTOME_VITAMIN_B5_PANTOTHENATE_METABOLISM	956.5	-1.28708	NA	NA	-0.883845	NA	-0.961314	0.98899	NA	-1.07255	-0.769619	NA	-1.29712	NA	NA	NA	0.979423	NA	1.22905	NA	-1.07925	NA	-0.732764
1458	REACTOME_TYSND1_CLEAVES_PEROXISOMAL_PROTEINS	956.75	NA	NA	NA	NA	-1.22911	NA	NA	NA	-0.865151	NA	NA	-0.705647	-1.09923	NA	-1.14627	NA	NA	0.705517	-1.19529	NA	NA	1.09058
1459	REACTOME_COMPETING_ENDOGENOUS_RNAS_CERNAS_REGULATE_PTEN_TRANSLATION	957.5	-1.07519	-0.961523	0.88047	-1.31491	-0.942021	-0.856166	NA	-0.692533	-0.560169	-0.774156	-1.07653	NA	-1.44177	-1.27861	NA	-1.08307	-0.86614	-0.993902	NA	-0.748926	NA	0.930434
1460	REACTOME_ACYL_CHAIN_REMODELING_OF_DAG_AND_TAG	958	NA	NA	NA	NA	0.710047	-0.897981	NA	NA	NA	NA	-1.01682	0.716536	NA	NA	NA	NA	-1.08166	NA	-1.19899	NA	NA	-1.04854
1461	REACTOME_PRE_NOTCH_EXPRESSION_AND_PROCESSING	958	-1.58333	0.841716	-0.784273	-1.27271	-1.4847	-0.790192	-0.910768	-0.892031	-1.33063	-1.26366	1.04255	0.985635	-1.43971	-0.814832	-1.42728	-1.27111	-1.0152	-1.45949	0.869802	0.897859	1.36012	-0.730517
1462	REACTOME_UNWINDING_OF_DNA	958.5	NA	NA	NA	NA	NA	NA	NA	NA	NA	NA	-1.2255	NA	NA	NA	NA	NA	NA	NA	NA	-1.03904	NA	-0.689569
1463	REACTOME_RETINOID_CYCLE_DISEASE_EVENTS	960.5	-0.785319	NA	NA	NA	NA	-0.997505	NA	NA	NA	NA	NA	NA	1.21727	NA	NA	NA	NA	NA	NA	NA	NA	NA
1464	REACTOME_ABC_TRANSPORTERS_IN_LIPID_HOMEOSTASIS	961.5	1.21261	-1.57809	NA	NA	NA	NA	0.74768	NA	NA	NA	NA	NA	-0.974875	NA	NA	NA	NA	NA	NA	NA	NA	-0.831152
1465	REACTOME_TRANSPORT_OF_MATURE_TRANSCRIPT_TO_CYTOPLASM	961.5	-0.99146	-1.54401	-1.39862	-1.15724	-0.956774	0.842849	-0.894294	-1.0437	0.623739	-0.899281	-0.713549	0.836584	-1.35772	-0.93834	-1.04776	-0.708078	-1.52796	-1.42663	-0.980125	1.28138	1.3148	-1.22675
1466	REACTOME_DNA_METHYLATION	962	NA	NA	NA	-0.992798	-0.853276	NA	NA	-0.843247	NA	NA	NA	NA	NA	NA	NA	NA	NA	NA	NA	-0.708909	NA	1.35863
1467	REACTOME_TANDEM_PORE_DOMAIN_POTASSIUM_CHANNELS	962.5	1.22707	NA	NA	NA	-0.72095	NA	NA	-0.873047	NA	NA	NA	-1.07064	NA	NA	NA	NA	NA	-0.890275	NA	NA	NA	NA
1468	REACTOME_REGULATION_OF_MECP2_EXPRESSION_AND_ACTIVITY	963	-1.14852	-0.961523	0.88047	-1.10055	-0.579002	0.463161	1.08103	-0.596372	-0.560169	-0.995994	-1.25583	-1.51016	-1.40063	-1.41568	-1.06859	-0.907185	-1.30969	-1.17637	-0.848823	0.735442	0.885156	-1.08605
1469	REACTOME_LOSS_OF_FUNCTION_OF_MECP2_IN_RETT_SYNDROME	965	-1.07069	NA	NA	0.840832	-1.18187	NA	1.0183	0.979823	NA	-1.10378	-0.825218	-1.46169	-1.38963	-1.20124	NA	0.822372	-1.07276	-0.891902	-0.848823	1.23943	0.885156	-1.24785
1470	REACTOME_SIRT1_NEGATIVELY_REGULATES_RRNA_EXPRESSION	965	0.970232	0.85512	-1.09045	NA	NA	0.765452	NA	-0.975694	-0.788117	-1.24137	NA	-1.08	NA	NA	NA	-1.17187	0.786879	-1.04021	NA	NA	NA	-1.19673
1471	REACTOME_EFFECTS_OF_PIP2_HYDROLYSIS	968	-0.961309	NA	-1.20281	0.985578	0.710047	-1.19611	NA	NA	-1.02751	-0.703521	NA	-1.30648	0.695171	-0.633301	-1.04476	-1.07406	-1.15369	-1.74589	-1.20961	1.2578	NA	-0.541125
1472	REACTOME_PROCESSING_OF_SMDT1	968	-1.06047	-0.965809	0.984981	0.992668	0.705572	-1.10539	NA	-1.07119	-0.951666	NA	-1.00664	-0.711262	-0.898933	1.08454	-0.912699	-0.66678	-1.51575	-0.911363	1.02462	-0.838469	NA	-1.3998
1473	REACTOME_ERCC6_CSB_AND_EHMT2_G9A_POSITIVELY_REGULATE_RRNA_EXPRESSION	969	-0.922671	-0.94483	-0.545456	0.785995	-0.75217	-0.832709	-1.01376	-1.35483	-1.11166	NA	-0.686733	NA	-1.14859	0.788726	-0.920178	-1.20271	-1.54807	-1.1341	1.14213	0.940219	NA	0.725389
1474	REACTOME_CARNITINE_METABOLISM	970.5	-1.04442	NA	NA	0.93797	NA	NA	NA	NA	-1.12351	NA	-0.847983	NA	-0.873306	NA	NA	NA	-1.22087	-0.800901	NA	1.19612	NA	-0.844097
1475	REACTOME_DNA_DAMAGE_REVERSAL	971	-0.902824	-0.911444	NA	NA	-0.885977	-0.637726	NA	NA	-1.27521	-1.15065	NA	NA	NA	0.713354	-1.25422	-0.948755	NA	-0.661849	0.926912	-0.681019	NA	-0.841865
1476	REACTOME_PHOSPHATE_BOND_HYDROLYSIS_BY_NTPDASE_PROTEINS	971	NA	NA	NA	NA	NA	NA	NA	-0.881877	-1.05477	-0.69553	NA	NA	-0.740411	NA	1.07766	-0.875499	-1.3069	-1.22092	NA	-0.90608	NA	-0.888402
1477	REACTOME_RESOLUTION_OF_ABASIC_SITES_AP_SITES	971.5	-1.12731	-1.11885	NA	0.771379	0.824161	-0.994112	NA	-1.08115	-1.18988	NA	NA	-0.771158	-0.814594	0.782326	-0.628923	NA	-0.973491	-1.35993	1.13276	0.760527	NA	-1.35187
1478	REACTOME_GDP_FUCOSE_BIOSYNTHESIS	972	-0.808674	NA	NA	NA	-1.13466	NA	NA	-1.02205	NA	NA	NA	1.1911	NA	NA	NA	NA	NA	NA	NA	NA	NA	1.24373
1479	REACTOME_REGULATION_OF_TLR_BY_ENDOGENOUS_LIGAND	972.5	-1.08737	-1.12914	NA	NA	NA	-0.758465	-1.12412	-0.981434	-1.12297	NA	NA	1.29989	NA	NA	1.05631	0.970989	0.852696	NA	NA	-1.19081	NA	1.87613
1480	REACTOME_MITOCHONDRIAL_CALCIUM_ION_TRANSPORT	974	0.68966	-0.965809	0.984981	1.01028	-0.814152	-1.10539	NA	-1.07119	-0.951666	NA	-1.00664	0.780964	-0.907669	1.08454	-0.935599	-0.732173	-1.34934	-0.825755	1.17823	-0.942016	NA	-1.11784
1481	REACTOME_RESOLUTION_OF_D_LOOP_STRUCTURES	976.25	-1.30685	-1.06741	NA	-1.2942	NA	NA	NA	-0.980109	NA	NA	NA	NA	NA	NA	NA	-0.890876	0.855124	-1.3419	-1.09808	0.977849	NA	0.660167
1482	REACTOME_RESOLUTION_OF_D_LOOP_STRUCTURES_THROUGH_SYNTHESIS_DEPENDENT_STRAND_ANNEALING_SDSA	976.25	-1.30685	-1.06741	NA	-1.2942	NA	NA	NA	-0.980109	NA	NA	NA	NA	NA	NA	NA	-0.890876	0.855124	-1.46601	-1.09808	0.977849	NA	0.660167
1483	REACTOME_TP53_REGULATES_TRANSCRIPTION_OF_CASPASE_ACTIVATORS_AND_CASPASES	976.25	-1.28585	-1.06741	NA	-1.2942	NA	NA	NA	-0.980109	NA	NA	NA	NA	NA	NA	NA	-0.890876	-0.713092	-1.12629	-1.09808	0.782989	NA	1.11692
1484	REACTOME_INTERLEUKIN_7_SIGNALING	976.5	-1.3854	-1.18195	0.920639	1.77423	-1.5998	1.14999	-1.22379	-1.18238	-1.111	1.43526	-0.97888	-1.26717	-1.16983	-0.664935	1.12432	NA	-0.968476	-1.35672	-1.38715	1.42015	NA	-0.686459
1485	REACTOME_SUPPRESSION_OF_APOPTOSIS	977	-0.502011	-0.873215	-1.29933	-0.921962	1.21793	0.99674	0.794252	-0.712689	-0.612289	-1.23835	-0.874542	NA	-1.4701	-0.696792	-1.16189	-1.37697	-1.58237	-1.20814	NA	0.779407	NA	-0.983883
1486	REACTOME_SYNTHESIS_OF_PG	977	-1.16192	NA	NA	NA	NA	NA	NA	NA	-0.759674	NA	NA	NA	NA	-1.1288	NA	NA	-1.05762	-0.920489	NA	-1.08185	NA	0.971159
1487	REACTOME_SYNTHESIS_OF_SUBSTRATES_IN_N_GLYCAN_BIOSYTHESIS	977.25	-1.13416	0.667178	-1.31805	-0.998043	0.820043	0.699642	-0.472562	-1.2266	-0.802953	-1.02935	-1.2862	1.46406	1.19711	-1.5567	-1.34321	NA	-0.9741	1.03499	-1.32776	-0.721461	NA	-0.88035
1488	REACTOME_NOTCH_HLH_TRANSCRIPTION_PATHWAY	979	-0.829495	-1.06388	0.693915	-0.906302	-1.00537	-1.05751	1.14669	-0.688055	-1.52886	-1.04463	-1.05701	-1.72549	-1.82633	-1.17135	NA	-1.48413	-0.887343	-1.71992	0.811747	1.2863	NA	-1.07275
1489	REACTOME_RUNX3_REGULATES_NOTCH_SIGNALING	980	-0.864059	-1.22944	0.813961	0.800603	-1.42591	-1.1397	1.1662	-1.18572	1.05865	-0.811956	-1.3514	-1.41608	-1.16616	-1.00401	NA	-1.35158	-0.887343	-1.33838	0.928201	0.891804	1.13703	-1.26246
1490	REACTOME_DEFECTIVE_LFNG_CAUSES_SCDO3	981.5	-1.03702	-0.694457	NA	NA	NA	-0.879885	NA	0.613512	-1.33852	-1.08563	NA	NA	-0.903682	NA	NA	-1.03896	NA	-1.62074	NA	1.04071	NA	-0.781347
1491	REACTOME_REGULATION_OF_GENE_EXPRESSION_IN_LATE_STAGE_BRANCHING_MORPHOGENESIS_PANCREATIC_BUD_PRECURSOR_CELLS	983	-0.94741	-1.22944	0.719661	-0.834254	-1.42591	-1.34939	0.690244	-1.18572	NA	-0.811956	-1.3514	-1.10433	-1.16616	-0.867306	NA	-1.19792	-0.887343	-1.33838	1.05763	1.12694	1.13703	-1.12243
1492	REACTOME_CHREBP_ACTIVATES_METABOLIC_GENE_EXPRESSION	984	NA	NA	NA	NA	NA	NA	NA	NA	-1.12351	NA	NA	NA	NA	NA	NA	NA	0.688394	-0.800901	NA	-0.957967	NA	-1.32736
1493	REACTOME_LOSS_OF_MECP2_BINDING_ABILITY_TO_THE_NCOR_SMRT_COMPLEX	984.5	-1.07069	NA	NA	0.812367	-0.775705	NA	1.0183	0.979823	NA	-1.10378	NA	-1.46169	-1.38963	-1.04778	NA	-1.01221	-0.891365	-1.02394	0.676038	1.35539	NA	-1.54636
1494	REACTOME_NR1H2_NR1H3_REGULATE_GENE_EXPRESSION_TO_CONTROL_BILE_ACID_HOMEOSTASIS	984.5	-1.34734	NA	NA	0.758079	-0.770382	NA	-0.864032	NA	NA	-1.30335	NA	NA	-1.16738	-1.35878	NA	-1.01221	NA	-0.708923	NA	1.20171	NA	0.724372
1495	REACTOME_PRE_NOTCH_PROCESSING_IN_THE_ENDOPLASMIC_RETICULUM	984.5	0.755431	-0.694457	NA	NA	NA	-0.879885	NA	0.880601	-1.30721	NA	NA	NA	-0.903682	NA	NA	-1.03896	NA	-1.62074	NA	NA	NA	-1.15231
1496	REACTOME_NOTCH3_INTRACELLULAR_DOMAIN_REGULATES_TRANSCRIPTION	985.5	-1.09386	-1.41054	-0.73135	-0.937257	-1.69015	-1.39002	-0.665245	-1.19823	-1.20235	-1.06759	-1.30048	-1.14247	-1.16616	-0.870146	-0.947409	-1.38587	-0.830948	-1.00672	0.523777	1.06294	1.13703	-0.65177
1497	REACTOME_REGULATION_OF_PTEN_GENE_TRANSCRIPTION	985.5	-0.829909	-1.18471	-1.30607	-1.23124	-1.37572	-0.934837	-1.04722	-1.33365	-1.00683	-1.60708	1.42991	0.830491	-0.51731	1.32035	1.02996	0.740816	-1.55986	-1.06451	1.00243	1.4904	1.36012	1.49494
1498	REACTOME_SIGNALING_BY_ERYTHROPOIETIN	985.5	-1.84016	-0.790944	1.06686	0.896241	-1.41664	-1.03197	-0.990257	-1.39161	-1.32498	1.07431	-0.739851	-1.26717	-1.32174	0.989215	-1.02401	-1.34217	-1.51119	-1.79759	-1.38715	1.67488	1.33853	0.801786
1499	REACTOME_AFLATOXIN_ACTIVATION_AND_DETOXIFICATION	986	-1.2371	-1.24488	NA	NA	-0.757454	-1.59798	NA	NA	-1.23639	NA	NA	1.08338	NA	NA	NA	-0.613681	NA	0.668853	NA	NA	NA	-0.594033
1500	REACTOME_CRISTAE_FORMATION	986.5	-1.81768	-1.19738	-0.63983	-0.971146	-1.58864	-1.30838	-2.3518	-0.900142	-1.19224	-0.627182	-1.3535	1.46539	-0.870204	-1.23645	1.43359	0.9186	-1.21391	0.960401	-0.92752	-2.34199	-1.05152	1.12416
1501	REACTOME_FORMATION_OF_ATP_BY_CHEMIOSMOTIC_COUPLING	986.5	-1.81768	-1.5531	-0.63983	-0.971146	-1.69704	-1.71587	-2.21431	-0.900142	-1.51609	-0.627182	-1.3535	1.46539	-0.870204	-1.23645	1.43359	0.9186	-1.21391	0.960401	-0.92752	-2.23137	-0.812583	1.40312
1502	REACTOME_LTC4_CYSLTR_MEDIATED_IL4_PRODUCTION	987.5	NA	-1.24488	NA	NA	NA	-1.23274	1.11271	NA	NA	NA	NA	1.28864	NA	NA	NA	-0.93558	NA	-0.983989	NA	NA	NA	NA
1503	REACTOME_METABOLISM_OF_AMINE_DERIVED_HORMONES	987.5	-1.33417	NA	NA	NA	1.27465	NA	NA	NA	NA	NA	NA	-1.06315	NA	NA	NA	NA	NA	-1.22955	NA	NA	NA	NA
1504	REACTOME_THYROXINE_BIOSYNTHESIS	987.5	-1.33417	NA	NA	NA	1.27465	NA	NA	NA	NA	NA	NA	-1.06315	NA	NA	NA	NA	NA	-1.22955	NA	NA	NA	NA
1505	REACTOME_MELANIN_BIOSYNTHESIS	989.5	-1.33927	NA	NA	NA	1.70375	NA	1.95845	NA	NA	NA	NA	NA	NA	NA	NA	NA	NA	NA	NA	-1.46655	-1.42511	-1.67649
1506	REACTOME_MEIOTIC_SYNAPSIS	990.5	-1.30458	-0.953957	-0.961005	0.899403	1.36877	-0.890064	0.862381	-1.23648	-1.02989	-1.26591	-0.790923	-0.807497	-1.6882	-0.534245	-0.995126	-1.08468	-1.15157	-1.87811	-1.07868	1.37906	0.968354	-1.00587
1507	REACTOME_IRAK4_DEFICIENCY_TLR2_4	992	-1.08737	-1.12914	NA	NA	NA	-0.758465	-1.12412	-1.11042	-1.28943	NA	NA	1.29989	NA	NA	-0.974397	0.970989	0.982852	-1.05774	NA	-0.673449	NA	1.61377
1508	REACTOME_SODIUM_COUPLED_PHOSPHATE_COTRANSPORTERS	992	NA	NA	NA	NA	1.34231	NA	NA	-1.27701	NA	-1.04481	NA	NA	-1.12581	-1.01557	-1.20024	NA	-0.958468	NA	NA	-1.16876	NA	-0.812405
1509	REACTOME_NEF_MEDIATED_CD8_DOWN_REGULATION	993.5	NA	NA	NA	0.735385	-1.18029	NA	NA	-1.14677	-1.07391	NA	NA	NA	NA	NA	1.20219	-0.919614	-1.00153	-0.886805	0.912388	-1.47204	-0.876468	-0.949859
1510	REACTOME_HDL_ASSEMBLY	995.5	-1.29767	1.08599	NA	-1.19339	-1.22744	1.1278	1.05984	1.32146	-0.915344	NA	NA	NA	1.43949	NA	1.23213	-1.23999	-0.997528	-1.13063	NA	-0.981317	NA	NA
1511	REACTOME_GLUTATHIONE_CONJUGATION	996	-1.12442	-0.9852	-1.05588	-1.09239	-0.851643	-1.48014	NA	0.874946	-0.990143	-1.10528	1.19283	-1.30723	-1.05434	NA	NA	0.939751	0.827665	1.2901	NA	-0.916108	NA	1.00804
1512	REACTOME_IRF3_MEDIATED_ACTIVATION_OF_TYPE_1_IFN	998.5	-0.837868	-0.907938	-1.06453	-1.32577	-0.819814	-0.788278	0.910055	-1.05847	-1.17329	-1.16123	-1.12116	NA	NA	NA	NA	-0.90152	-1.00454	-1.23996	0.843727	NA	NA	0.784328
1513	REACTOME_SIGNALING_BY_NOTCH1_T_7_9_NOTCH1_M1580_K2555_TRANSLOCATION_MUTANT	1000	-0.891535	NA	NA	NA	NA	NA	NA	NA	0.515363	NA	NA	-1.2054	-1.16616	NA	NA	-1.03896	NA	-1.85252	NA	NA	NA	-0.880108
1514	REACTOME_MEIOSIS	1000.5	-1.53093	-1.27827	-0.961005	0.793024	1.36877	-1.15377	0.862381	-1.14744	-1.02989	-1.26591	-0.790923	-0.807497	-1.48586	0.698334	-1.13831	-1.41105	-0.660314	-2.01364	-1.06487	1.07783	0.968354	-1.52106
1515	REACTOME_SIALIC_ACID_METABOLISM	1000.5	-0.835678	-1.09674	-1.31805	-0.998043	NA	0.897016	-0.472562	-1.25117	0.883042	-1.02935	-1.2862	1.15171	NA	-1.5567	-1.34321	NA	-1.25292	NA	-1.32776	0.747418	NA	-0.618393
1516	REACTOME_SIGNALING_BY_NTRKS	1004.5	-2.38296	-1.28592	-2.13939	-1.5286	-2.26233	-1.76155	-1.52859	-2.01493	-1.48824	-1.96817	-1.05388	0.822408	-0.829085	1.24333	-0.516013	1.68081	-0.970588	0.735303	-1.26538	1.51121	1.50743	-0.886648
1517	REACTOME_ACTIVATION_OF_GENE_EXPRESSION_BY_SREBF_SREBP	1008	-0.786944	-0.958184	-1.00402	-1.0165	-1.3443	-1.19713	1.2321	-0.90418	-1.55128	-1.1808	0.650476	-1.46169	NA	-0.785633	-1.31387	-1.25368	-0.95062	-1.04247	-0.857331	1.02019	NA	-1.4626
1518	REACTOME_TRNA_AMINOACYLATION	1011	-0.888957	-1.07384	1.03079	NA	NA	-0.96168	NA	NA	-1.16618	NA	NA	NA	-1.0024	1.12778	NA	NA	0.746943	1.198	1.29662	NA	NA	-1.14056
1519	REACTOME_METHIONINE_SALVAGE_PATHWAY	1013.25	NA	NA	NA	NA	-0.978756	NA	-1.02192	NA	NA	NA	NA	NA	NA	NA	NA	0.745374	NA	NA	NA	NA	NA	-0.936497
1520	REACTOME_TRANSPORT_OF_ORGANIC_ANIONS	1013.25	NA	NA	NA	NA	NA	-1.19316	NA	0.540224	NA	NA	NA	NA	-1.00335	NA	NA	-0.86001	-1.29098	NA	-1.23351	NA	NA	NA
1521	REACTOME_PKA_MEDIATED_PHOSPHORYLATION_OF_KEY_METABOLIC_FACTORS	1016.75	NA	NA	NA	-1.19339	NA	NA	NA	NA	NA	NA	NA	NA	NA	NA	1.23213	NA	-0.997528	NA	NA	-0.981317	NA	NA
1522	REACTOME_MATURATION_OF_NUCLEOPROTEIN	1018	-0.906583	NA	-1.06973	-1.31559	1.30133	NA	NA	-0.9013	-1.05833	-1.25347	-1.12875	-1.28214	-0.89468	0.633267	-0.762214	-1.20579	-1.03655	-1.09766	1.45053	-1.05229	NA	-1.45863
1523	REACTOME_NOTCH2_INTRACELLULAR_DOMAIN_REGULATES_TRANSCRIPTION	1018	-1.10912	-1.21371	0.612712	1.38918	-1.42591	-1.49976	-1.1363	-1.04268	NA	-0.811956	-1.3514	-1.10433	-0.958738	-0.679372	1.1374	-1.30355	-0.989707	-1.02824	NA	1.33464	1.13703	-1.09787
1524	REACTOME_MEIOTIC_RECOMBINATION	1019.5	-1.30685	-1.38553	NA	-1.2942	NA	-0.951136	NA	-0.980109	NA	NA	NA	NA	0.705747	1.24837	-0.88207	-1.15948	0.907116	-1.23353	-0.726347	0.75981	NA	-1.34787
1525	REACTOME_NEF_MEDIATED_CD4_DOWN_REGULATION	1023	0.958621	NA	-1.09318	-1.01695	-1.18029	NA	NA	-1.14677	-1.07391	-1.16718	NA	NA	NA	NA	1.09391	-0.919614	-1.00153	-0.886805	0.912388	-1.19394	-0.876468	-0.949859
1526	REACTOME_NITRIC_OXIDE_STIMULATES_GUANYLATE_CYCLASE	1027.5	NA	NA	NA	NA	-0.912717	-1.51439	NA	NA	-0.98959	NA	NA	1.03803	-1.23666	0.898486	NA	-1.38805	NA	0.986483	NA	NA	NA	1.21666
1527	REACTOME_GENERATION_OF_SECOND_MESSENGER_MOLECULES	1029	-1.11378	-0.803125	-2.64599	-2.22102	-2.01175	-0.953997	-0.847961	-1.00162	-1.27313	-1.54622	1.01333	-1.85045	-1.24488	1.45534	2.13174	-1.4827	-1.93547	-1.32178	2.33097	0.713433	1.33853	1.48746
1528	REACTOME_ADRENOCEPTORS	1029.5	NA	NA	NA	NA	-1.17953	NA	NA	-0.966864	NA	NA	NA	NA	NA	NA	NA	-0.75038	NA	NA	NA	NA	NA	NA
1529	REACTOME_G1_S_SPECIFIC_TRANSCRIPTION	1029.75	-1.15621	NA	-1.25755	-1.41006	NA	NA	NA	-1.03861	NA	-1.08714	1.28384	NA	NA	NA	-1.29399	NA	0.777925	NA	NA	1.2099	NA	0.910918
1530	REACTOME_TRANSCRIPTION_OF_E2F_TARGETS_UNDER_NEGATIVE_CONTROL_BY_P107_RBL1_AND_P130_RBL2_IN_COMPLEX_WITH_HDAC1	1029.75	-1.15621	NA	-1.25755	-1.41006	NA	NA	NA	-1.03861	NA	-1.08714	1.28384	NA	NA	NA	-1.29399	NA	0.777925	NA	NA	1.2099	NA	0.716185
1531	REACTOME_ASSEMBLY_OF_ACTIVE_LPL_AND_LIPC_LIPASE_COMPLEXES	1030	-1.00933	-1.10727	0.874743	NA	NA	0.909978	0.771595	NA	-1.09867	NA	NA	NA	-1.04489	NA	-0.98576	-1.13316	NA	0.704654	NA	NA	NA	-1.15843
1532	REACTOME_PREGNENOLONE_BIOSYNTHESIS	1030.5	NA	NA	-0.914714	-1.07426	NA	-1.20786	NA	-0.83221	-1.18514	-1.1824	NA	NA	-1.15143	NA	NA	NA	0.839602	NA	NA	NA	NA	1.03727
1533	REACTOME_SODIUM_PROTON_EXCHANGERS	1031	NA	NA	NA	NA	NA	NA	NA	NA	NA	NA	NA	NA	NA	NA	-1.04684	NA	NA	NA	NA	NA	NA	NA
1534	REACTOME_PRESYNAPTIC_DEPOLARIZATION_AND_CALCIUM_CHANNEL_OPENING	1034	NA	NA	NA	NA	NA	NA	NA	NA	NA	NA	NA	NA	NA	NA	NA	-1.14286	NA	NA	NA	NA	NA	NA
1535	REACTOME_TRANSCRIPTIONAL_REGULATION_BY_MECP2	1034.5	-1.07135	-1.13481	-1.31084	-1.03844	-0.92679	-0.767595	1.43317	-0.818719	-0.833223	-1.25812	-1.40242	-1.13393	-1.38807	-1.52891	-0.749224	-1.10914	-1.02323	-1.63322	-1.13288	1.12634	0.885156	-1.03599
1536	REACTOME_MITOCHONDRIAL_TRNA_AMINOACYLATION	1035.5	NA	NA	NA	NA	NA	-1.00768	NA	NA	-1.16618	NA	NA	NA	-1.0024	NA	NA	NA	-0.74414	NA	NA	NA	NA	-0.84457
1537	REACTOME_TYPE_I_HEMIDESMOSOME_ASSEMBLY	1036.5	-1.89333	-1.17415	NA	-0.845113	1.42671	-1.18298	1.04977	-1.26056	-1.05728	-1.1325	NA	0.8122	-1.52934	NA	1.05073	0.715521	-1.305	-1.1666	NA	-1.18108	1.09385	1.06006
1538	REACTOME_LIPID_PARTICLE_ORGANIZATION	1037	NA	NA	NA	NA	NA	NA	NA	NA	NA	NA	NA	NA	NA	NA	NA	-1.14952	NA	NA	NA	NA	NA	NA
1539	REACTOME_NUCLEAR_EVENTS_KINASE_AND_TRANSCRIPTION_FACTOR_ACTIVATION	1045.75	-2.45564	-1.38246	-2.57092	-2.05968	-2.42118	-1.762	-1.7182	-2.51255	-1.53699	-2.42766	-1.00848	1.05176	-0.749055	1.24383	-0.936415	1.85557	-0.862905	1.17134	-1.09088	1.82228	1.66535	-1.00359
1540	REACTOME_DISEASES_ASSOCIATED_WITH_GLYCOSYLATION_PRECURSOR_BIOSYNTHESIS	1046	-0.835678	-1.30206	-1.31805	-1.10175	-1.12553	-0.943219	-0.621854	-1.21962	NA	-1.31697	-1.2862	NA	0.96247	-1.32042	-1.13064	NA	-0.913086	NA	-1.34106	-1.10033	NA	-0.677327
1541	REACTOME_DIGESTION	1051.5	NA	NA	NA	NA	NA	NA	-1.18354	NA	NA	NA	NA	NA	NA	NA	NA	NA	-1.32202	NA	NA	NA	NA	1.21846
1542	REACTOME_DIGESTION_AND_ABSORPTION	1051.5	NA	NA	NA	NA	NA	NA	-1.18354	NA	NA	NA	NA	NA	NA	NA	NA	NA	-1.32202	NA	NA	NA	NA	1.54977
1543	REACTOME_CHOLINE_CATABOLISM	1055.5	-0.984568	NA	NA	NA	-0.741483	NA	NA	NA	NA	NA	NA	NA	NA	NA	NA	NA	NA	NA	NA	NA	NA	-1.31949
1544	REACTOME_DECTIN_2_FAMILY	1055.75	-1.34292	-1.23845	-0.704466	0.821679	-1.54629	-1.33001	-1.08702	-1.378	-1.32498	-0.8655	NA	0.672542	-1.31755	1.29253	-0.672542	-1.34217	-1.62277	-1.34235	NA	1.11586	1.33853	1.60717
1545	REACTOME_LGI_ADAM_INTERACTIONS	1060	NA	NA	NA	NA	NA	-1.33453	0.901244	NA	NA	NA	NA	NA	NA	NA	NA	-1.21232	NA	NA	NA	NA	NA	NA
1546	REACTOME_ROLE_OF_PHOSPHOLIPIDS_IN_PHAGOCYTOSIS	1060	-1.91017	-1.31237	-1.47985	-1.05162	-1.53955	-1.33001	-1.16016	-1.16643	-1.32498	-1.12819	1.71219	1.88129	-1.06675	2.09107	1.58586	-1.42319	-1.4543	-1.65845	1.61451	1.34933	1.33853	1.74355
1547	REACTOME_FCERI_MEDIATED_CA_2_MOBILIZATION	1064	-1.6485	-0.741711	-1.46662	-1.54299	-1.3073	-1.33001	0.88194	-1.29089	-1.10646	-1.29095	1.67928	1.6882	-1.05323	2.04192	1.06724	-1.36237	-1.51294	-1.6666	1.35987	1.35944	1.16605	1.30936
1548	REACTOME_ERYTHROPOIETIN_ACTIVATES_PHOSPHOLIPASE_C_GAMMA_PLCG	1069	-1.34292	-0.790944	-1.20425	-1.0264	-1.37057	-1.03197	-1.28548	-1.44154	-1.32498	-1.3079	NA	-1.26717	-1.31755	1.08345	0.812115	-1.34217	-1.33104	-1.59363	-1.32911	1.24006	1.33853	1.23245
1549	REACTOME_SCAVENGING_BY_CLASS_B_RECEPTORS	1070.5	-1.24439	NA	NA	NA	NA	NA	-0.869005	NA	-1.06662	NA	NA	NA	NA	NA	NA	NA	NA	NA	NA	NA	NA	NA
1550	REACTOME_ALPHA_OXIDATION_OF_PHYTANATE	1075	-1.29621	NA	NA	NA	-1.159	NA	NA	NA	NA	NA	NA	-0.705647	NA	NA	-1.14627	NA	NA	NA	-1.31583	NA	NA	NA
1551	REACTOME_TNFR1_MEDIATED_CERAMIDE_PRODUCTION	1084	NA	NA	-1.32237	-1.35021	1.11742	NA	-1.28299	-1.23948	NA	-1.33965	-1.25775	-0.780517	-0.692	-1.32913	-1.33092	NA	-1.18982	1.19282	-1.33973	-1.18822	NA	-0.970422
1552	REACTOME_KILLING_MECHANISMS	1086	-1.36439	-1.30805	-1.61208	-1.11064	-1.3069	-1.52614	-1.32278	-1.47721	-1.26217	-1.44581	1.27416	1.02416	0.839219	1.15223	NA	-0.943958	-1.10369	0.914381	1.04179	1.32393	1.36012	1.59128
1553	REACTOME_ACROSOME_REACTION_AND_SPERM_OOCYTE_MEMBRANE_BINDING	1086.75	-1.14586	NA	NA	NA	NA	-1.14001	NA	NA	NA	NA	NA	NA	NA	NA	NA	1.18712	-1.11671	NA	NA	NA	NA	NA
1554	REACTOME_POLYMERASE_SWITCHING	1088	-1.19841	-1.11885	NA	NA	NA	-0.994112	NA	-1.05737	-1.18988	NA	NA	-0.771158	NA	NA	NA	NA	NA	NA	NA	-0.885325	NA	NA
1555	REACTOME_NR1H2_NR1H3_REGULATE_GENE_EXPRESSION_TO_LIMIT_CHOLESTEROL_UPTAKE	1092	-1.04442	NA	NA	-0.616889	-1.11337	NA	-0.864032	NA	NA	NA	NA	NA	NA	NA	NA	NA	NA	NA	NA	NA	NA	-0.981615
1556	REACTOME_DEFECTIVE_C1GALT1C1_CAUSES_TN_POLYAGGLUTINATION_SYNDROME_TNPS	1105	NA	NA	NA	NA	-1.1015	NA	NA	NA	NA	NA	NA	0.672542	NA	NA	NA	NA	NA	NA	NA	-1.12401	NA	NA
1557	REACTOME_RESPIRATORY_ELECTRON_TRANSPORT	1111	-2.4347	-3.45101	-1.07745	-0.619852	-2.89298	-3.1358	-2.52054	-1.83186	-2.3126	-0.935452	-2.02768	1.24131	-2.72574	-1.85309	1.27358	-1.55297	-1.08562	-1.40622	-1.06474	-2.53681	-1.399	1.18444
1558	REACTOME_SIGNALING_BY_RNF43_MUTANTS	1112.5	-1.21552	NA	NA	NA	-1.13694	NA	NA	NA	-1.00737	NA	NA	NA	NA	NA	NA	NA	NA	-0.996161	NA	NA	NA	NA
1559	REACTOME_MAPK_TARGETS_NUCLEAR_EVENTS_MEDIATED_BY_MAP_KINASES	1121.5	-1.63382	-1.73465	-1.69153	-1.44414	-1.74524	-1.89705	-1.51346	-1.55444	-1.26858	-1.81007	-0.792653	1.02416	0.730425	0.726977	-1.00134	1.36699	-1.22056	0.785932	-0.750235	1.28209	1.70832	-1.49219
1560	REACTOME_DISEASES_OF_DNA_REPAIR	1122.25	NA	NA	NA	NA	-0.947577	NA	NA	NA	NA	NA	NA	NA	NA	NA	NA	NA	NA	-1.23042	NA	0.852501	NA	-1.36213
1561	REACTOME_FCERI_MEDIATED_MAPK_ACTIVATION	1129	-2.00798	-1.89725	-1.93453	-1.31881	-2.16623	-2.01234	-2.02464	-2.02898	-1.9391	-2.07076	1.5961	1.71468	1.01373	2.1885	1.24354	-1.18414	-1.46396	-1.4115	1.81287	1.82794	2.00734	1.70093
1562	REACTOME_UBIQUINOL_BIOSYNTHESIS	1129	NA	NA	NA	NA	-1.00918	NA	NA	-1.12911	NA	NA	-1.25016	NA	NA	NA	-1.13348	NA	-1.24591	NA	NA	NA	NA	NA
1563	REACTOME_THE_CITRIC_ACID_TCA_CYCLE_AND_RESPIRATORY_ELECTRON_TRANSPORT	1143.5	-2.5256	-3.44742	-0.97445	-0.714802	-2.9179	-2.79752	-3.08693	-1.8957	-2.38382	-1.01107	-2.08769	1.5846	-2.46379	-1.93529	1.46337	-1.60804	-1.21793	-1.43845	-0.997418	-2.73525	-1.56323	1.30344
1564	REACTOME_DISEASES_OF_MISMATCH_REPAIR_MMR	1159	NA	NA	NA	NA	-0.947577	NA	NA	NA	NA	NA	NA	NA	NA	NA	NA	NA	NA	NA	NA	NA	NA	-1.16281
1565	REACTOME_RESPIRATORY_ELECTRON_TRANSPORT_ATP_SYNTHESIS_BY_CHEMIOSMOTIC_COUPLING_AND_HEAT_PRODUCTION_BY_UNCOUPLING_PROTEINS	1162.5	-2.65147	-3.66604	-1.01554	-0.683615	-3.09321	-3.27006	-3.08664	-1.83722	-2.5501	-1.01107	-2.11223	1.50274	-2.57516	-1.99694	1.63325	-1.63849	-1.32402	-1.49901	-1.20234	-2.8152	-1.55019	1.36764
1566	REACTOME_COMPLEX_I_BIOGENESIS	1163.5	-2.32757	-2.94308	-0.771395	-0.505754	-2.60178	-2.93889	-2.22998	-1.61819	-2.43252	-1.0951	-2.13707	-0.620148	-2.50023	-1.97172	-0.973942	-1.57208	-1.55539	-1.70411	-1.34111	-1.84281	-1.23401	1.32127
1567	REACTOME_LIGAND_RECEPTOR_INTERACTIONS	1169.5	-1.81689	-1.32718	NA	NA	NA	NA	NA	NA	NA	NA	NA	NA	1.22304	NA	NA	NA	NA	NA	NA	NA	NA	NA
1568	REACTOME_DIGESTION_OF_DIETARY_CARBOHYDRATE	1179	NA	NA	NA	NA	NA	NA	NA	NA	NA	NA	NA	NA	NA	NA	NA	NA	-1.32202	NA	NA	NA	NA	NA
1569	REACTOME_GLI_PROTEINS_BIND_PROMOTERS_OF_HH_RESPONSIVE_GENES_TO_PROMOTE_TRANSCRIPTION	1232.75	-1.57425	-1.32718	NA	NA	NA	NA	NA	NA	NA	NA	NA	NA	NA	NA	NA	NA	NA	NA	NA	NA	NA	NA
1570	REACTOME_MUSCARINIC_ACETYLCHOLINE_RECEPTORS	1241	NA	NA	NA	NA	-1.29056	NA	NA	NA	NA	NA	NA	NA	NA	NA	NA	NA	NA	NA	NA	NA	NA	NA
